# Supplementary material for: Cellular and molecular phenotypes depending upon the RNA repair system RtcAB of Escherichia coli
Source: Nucleic Acids Res. 2016 Jul 8;44(20):9933–41. doi: 10.1093/nar/gkw628 (PMC5175333; doi:10.1093/nar/gkw628)
Supplement: SUPPLEMENTARY DATA [file supp_gkw628_nar-00470-z-2016-File003.xls]

## Sheet: RPKM
	WT	DrtcA	DrtcB	DrtcA [RPKM] / WT [RPKM]			DrtcB [RPKM] / WT [RPKM]
Gene	RPKM	RPKM	RPKM	fold change	Log2 (fold change)	adjusted P-value	fold change	Log2 (fold change)	adjusted P-value
aaaD	6.75168	2.21522	3.4886	0.3281	-1.60779	0.0415406	0.516701	-0.952597	0.105012
aaaE	1.49186	3.06376	3.16496	2.05365	1.03819	0.221593	2.12148	1.08507	0.194649
aaeA	52.4248	20.9666	19.5558	0.399936	-1.32216	0.0283528	0.373025	-1.42266	0.0223846
aaeB	12.3146	7.92375	5.75579	0.643444	-0.636114	0.0862686	0.467396	-1.09728	0.0248189
aaeR	149.541	84.6209	55.4207	0.565873	-0.821451	0.0709577	0.370607	-1.43204	0.0203301
aaeX	118.592	37.3801	24.528	0.315198	-1.66567	0.0128147	0.206826	-2.27351	0.00841073
aas	96.9354	37.7271	35.4357	0.389198	-1.36142	0.0151016	0.36556	-1.45182	0.0124736
aat	99.8615	68.6238	76.4583	0.68719	-0.541219	0.117183	0.765643	-0.385256	0.219202
abgA	3.37052	2.30441	2.78467	0.683695	-0.548575	0.124322	0.826184	-0.275466	0.367439
abgB	13.4956	5.73765	6.35706	0.42515	-1.23396	0.0213	0.471047	-1.08606	0.0271536
abgR	23.871	17.7116	18.4643	0.741972	-0.430564	0.249048	0.7735	-0.370526	0.299775
abgT	13.8609	4.10502	4.12747	0.296157	-1.75556	0.0115207	0.297777	-1.7477	0.0104097
abrB	85.3336	195.967	51.0552	2.29648	1.19943	0.0193979	0.598301	-0.741056	0.0568763
accA	229.975	194.793	210.944	0.84702	-0.239532	0.426422	0.917249	-0.124614	0.664983
accB	151.801	330.516	567.141	2.17729	1.12254	0.0297776	3.73608	1.90153	0.00994449
accC	193.618	215.275	373.694	1.11185	0.152968	0.595242	1.93006	0.948646	0.0317667
accD	744.394	252.647	272.55	0.3394	-1.55894	0.0121972	0.366137	-1.44954	0.0124736
aceA	458.82	932.764	792.358	2.03296	1.02358	0.0272074	1.72695	0.788224	0.0494918
aceB	380.829	507.889	780.305	1.33364	0.41537	0.543423	2.04897	1.0349	0.11167
aceE	409.176	1797.57	1213.49	4.39315	2.13525	0.00906938	2.9657	1.56837	0.0114079
aceF	361.787	1062.53	1067.83	2.9369	1.55429	0.0179186	2.95153	1.56146	0.0166737
aceK	6380.22	885.506	548.266	0.138789	-2.84903	0.0109972	0.0859321	-3.54066	0.00841073
ackA	264.911	709.741	344.945	2.67916	1.42178	0.0321324	1.30211	0.380855	0.444194
acnA	90.3016	75.8478	65.8703	0.839939	-0.251643	0.387444	0.729448	-0.455124	0.16329
acnB	362.437	562.769	624.708	1.55273	0.634811	0.161602	1.72363	0.78545	0.101343
acpH	99.6511	43.588	46.0894	0.437406	-1.19295	0.0247801	0.462507	-1.11245	0.0276087
acpP	8430.44	11441.2	10042.3	1.35713	0.44056	0.168495	1.19119	0.252407	0.387773
acpS	176.377	177.735	221.873	1.0077	0.0110592	0.986998	1.25795	0.331071	0.340909
acpT	78.2675	53.8222	36.5436	0.68767	-0.540212	0.119176	0.466906	-1.09879	0.0242465
acrA	134.207	254.968	175.611	1.89981	0.925857	0.0580432	1.30851	0.38792	0.326569
acrB	169.132	238.308	180.808	1.40901	0.494679	0.187254	1.06904	0.0963117	0.810231
acrD	36.1337	12.3546	12.6932	0.341913	-1.5483	0.0135971	0.351284	-1.50929	0.0129776
acrE	5.1219	3.40501	2.48792	0.664794	-0.58902	0.185567	0.485741	-1.04174	0.0656002
acrF	6.94069	6.66994	5.68388	0.960991	-0.0574046	0.824864	0.818921	-0.288204	0.345368
acrR	655.698	155.338	137.682	0.236906	-2.07762	0.00907262	0.209978	-2.25169	0.00832433
acrS	6.83624	1.81102	1.77173	0.264915	-1.9164	0.0194105	0.259168	-1.94804	0.0172294
acrZ	8842.74	584.69	413.534	0.0661209	-3.91875	0.00834151	0.0467654	-4.41841	0.0083171
acs	29.3564	46.553	45.6007	1.58579	0.665199	0.0722116	1.55335	0.635381	0.0786438
actP	12.6237	6.83717	6.24279	0.541613	-0.884666	0.062738	0.494529	-1.01587	0.0448101
acuI	65.2184	52.8475	24.0779	0.810315	-0.303445	0.310653	0.369189	-1.43757	0.0131582
ada	15.0121	14.5975	16.8867	0.972384	-0.0404019	0.853182	1.12487	0.169762	0.652085
add	48.4463	85.3335	57.6409	1.7614	0.816727	0.0816454	1.18979	0.250708	0.546453
ade	27.6916	15.0279	11.9604	0.542688	-0.881805	0.0390122	0.431915	-1.21118	0.0188198
adhE	585.247	2462.03	1435.75	4.20682	2.07273	0.0108711	2.45324	1.29469	0.0250551
adhP	9.80408	31.7969	29.6173	3.24323	1.69743	0.0109678	3.02092	1.59499	0.0110764
adiA	14.5768	6.10521	6.08035	0.418829	-1.25557	0.0272074	0.417124	-1.26145	0.0258336
adiC	6.61448	2.33463	2.13933	0.352957	-1.50243	0.0486822	0.323432	-1.62847	0.0379819
adiY	2.13568	5.15619	4.81193	2.41431	1.27161	0.183755	2.25311	1.17192	0.214711
adk	469.094	196.042	278.419	0.417916	-1.25872	0.0259505	0.593525	-0.75262	0.0761663
aegA	14.4562	41.2959	22.9176	2.85662	1.51431	0.230578	1.58531	0.664764	0.791721
aer	23.1871	78.9673	26.229	3.40566	1.76794	0.0277125	1.13119	0.177845	0.883547
aes	27.3539	10.713	11.4482	0.391643	-1.35239	0.0258861	0.418524	-1.25662	0.0285387
afuB	34.5865	58.6548	54.1487	1.69589	0.762041	0.0817948	1.5656	0.646719	0.114375
afuC	14.8464	12.513	15.0068	0.842832	-0.246684	0.44965	1.0108	0.0155012	0.810156
agaA	2.5764	1.57578	1.76507	0.611619	-0.709296	0.102386	0.68509	-0.545635	0.162913
agaB	3.19057	0.952855	1.38804	0.298647	-1.74348	0.0150192	0.435045	-1.20076	0.0304251
agaC	5.76996	2.0044	2.42005	0.347385	-1.52539	0.0144158	0.419422	-1.25353	0.0205918
agaD	12.8991	3.21815	4.00729	0.249487	-2.00297	0.0139169	0.310664	-1.68657	0.0176924
agaI	5.91429	3.13519	2.64014	0.530104	-0.915652	0.0360676	0.446399	-1.16359	0.020801
agaR	124.585	148.747	111.067	1.19394	0.255731	0.454264	0.8915	-0.165694	0.577031
agaS	4.15621	4.11528	5.63701	0.990152	-0.0142779	0.767908	1.35628	0.43966	0.538494
agaV	1.87089	2.75766	2.99656	1.47398	0.559716	0.320016	1.60167	0.679581	0.225399
agaW	1.61488	1.72216	1.04312	1.06644	0.092796	0.962913	0.645944	-0.630519	0.139099
agp	22.2918	23.8207	22.5081	1.06859	0.0957036	0.968886	1.00971	0.0139342	0.830925
agrA	1513.29	177.105	126.132	0.117034	-3.09501	0.00859627	0.0833495	-3.58468	0.0083171
agrB	631.996	115.024	77.6006	0.182001	-2.45798	0.00898673	0.122787	-3.02577	0.0083171
ahpC	1005.5	3878.45	4545.28	3.85722	1.94756	0.00957891	4.5204	2.17645	0.00840683
ahpF	151.019	198.272	204.097	1.31289	0.392751	0.382829	1.35147	0.434528	0.337051
ahr	9.31437	8.80629	8.9928	0.945452	-0.0809241	0.764621	0.965475	-0.0506885	0.851246
aidB	6.39962	9.78131	10.017	1.52842	0.61204	0.089282	1.56525	0.646389	0.0790282
ais	42.3359	6.70375	7.13078	0.158347	-2.65884	0.00929577	0.168433	-2.56975	0.00859412
alaA	114.07	76.1287	89.6589	0.667383	-0.583413	0.105836	0.785996	-0.347406	0.273676
alaC	142.987	87.8535	83.2043	0.614416	-0.702713	0.112171	0.581901	-0.781155	0.0883706
alaE	54.113	172.904	30.8548	3.19523	1.67592	0.0876311	0.570193	-0.810478	0.14578
alaS	282.503	679.295	684.167	2.40456	1.26577	0.0216415	2.42181	1.27608	0.0205918
alaT	2604.54	4155.03	5519.68	1.5953	0.673831	0.0736006	2.11926	1.08356	0.0243164
alaU	2540.91	4131.2	5349.27	1.62588	0.701219	0.0643458	2.10526	1.074	0.0240747
alaV	2631.56	4011.97	5566.24	1.52456	0.608394	0.0920538	2.11519	1.08078	0.0244732
alaW	5168.11	1339.47	1569.03	0.25918	-1.94797	0.00941619	0.303599	-1.71976	0.00974552
alaX	403.581	781.19	675.81	1.93564	0.952814	0.0315653	1.67453	0.743758	0.0561915
aldA	116.455	158.892	133.113	1.36441	0.448278	0.279433	1.14305	0.192889	0.6684
aldB	5.6161	1.90069	1.89665	0.338436	-1.56305	0.0121646	0.337717	-1.56611	0.0111413
alkA	17.2974	8.33692	11.1151	0.481976	-1.05297	0.0413754	0.642588	-0.638033	0.115192
alkB	15.5252	9.79193	7.98568	0.630713	-0.664944	0.0861717	0.51437	-0.959122	0.0375986
allA	13.9467	4.96798	11.5851	0.356213	-1.48919	0.0460928	0.830674	-0.267645	0.420475
allB	17.5239	1.95737	2.58266	0.111697	-3.16234	0.00859627	0.147379	-2.7624	0.00832433
allC	22.6216	7.72488	8.83438	0.341483	-1.55011	0.0208836	0.390529	-1.3565	0.0258001
allD	2.00104	0.709141	0.762415	0.354386	-1.49661	0.0185126	0.381009	-1.3921	0.0204713
allE	36.1889	33.189	31.8011	0.917106	-0.12484	0.656874	0.878752	-0.186472	0.515515
allR	620.017	333.211	319.008	0.537422	-0.895872	0.0437991	0.514515	-0.958714	0.036836
allS	5.52706	2.26907	2.30459	0.410539	-1.28441	0.0338711	0.416964	-1.262	0.0333836
alpA	6.37179	1.56582	1.54119	0.245743	-2.02478	0.00930282	0.241877	-2.04765	0.00843019
alr	89.0576	80.6992	80.9796	0.906146	-0.142185	0.619737	0.909294	-0.137182	0.630609
alsA	39.8329	4.07978	4.09591	0.102422	-3.2874	0.0084411	0.102827	-3.28171	0.0083171
alsB	21.0277	4.38512	5.51506	0.20854	-2.2616	0.00866278	0.262276	-1.93084	0.00869224
alsC	9.08274	6.67089	8.5676	0.734457	-0.445249	0.222361	0.943284	-0.0842362	0.729971
alsE	7.7092	6.46701	6.30992	0.838868	-0.253484	0.3918	0.818492	-0.28896	0.345476
alsK	10.4261	5.81735	5.38117	0.557958	-0.841771	0.0627093	0.516123	-0.954212	0.0463514
alsR	82.357	50.6154	49.4848	0.614585	-0.702316	0.0806915	0.600857	-0.734907	0.0730048
alx	127.077	32.3797	60.6516	0.254804	-1.97254	0.0103753	0.477283	-1.06708	0.0314148
amiA	168.28	159.654	132.589	0.948739	-0.0759167	0.780698	0.787906	-0.343905	0.265501
amiB	109.459	54.2607	38.114	0.495717	-1.01241	0.0294508	0.348204	-1.522	0.0120609
amiC	166.103	95.5522	69.0055	0.575258	-0.797719	0.0494695	0.415438	-1.2673	0.0173338
amiD	56.3559	61.771	55.7574	1.09609	0.132364	0.859877	0.98938	-0.0154028	0.855409
amn	119.278	127.435	116.968	1.06839	0.0954396	1	0.980634	-0.0282139	0.783956
ampC	33.9399	30.1527	16.7386	0.888415	-0.170694	0.552716	0.493184	-1.0198	0.0372885
ampD	20.7061	21.6302	14.4727	1.04463	0.0629926	0.941289	0.698961	-0.516716	0.206584
ampE	53.9757	56.1069	50.4144	1.03948	0.0558669	0.959302	0.93402	-0.098475	0.696468
ampG	187.775	53.1201	69.4574	0.282892	-1.82168	0.0100795	0.369896	-1.43481	0.0131006
ampH	84.5114	36.0958	28.1646	0.427111	-1.22732	0.0196811	0.333263	-1.58527	0.0113047
amtB	13.0517	17.2219	16.6428	1.31951	0.400003	0.234264	1.27514	0.350655	0.292774
amyA	47.1446	63.3167	21.8072	1.34303	0.425493	0.189589	0.462559	-1.11229	0.0235016
anmK	40.3185	21.3436	17.6465	0.529374	-0.917642	0.0349596	0.437679	-1.19206	0.0189968
ansA	92.5698	117.414	101.659	1.26838	0.342989	0.416868	1.09819	0.135121	0.809589
ansB	18.0565	51.5204	34.1865	2.85329	1.51263	0.111182	1.89331	0.920908	0.325763
ansP	41.3257	19.4818	17.8689	0.471421	-1.08491	0.0584651	0.432391	-1.20959	0.0435193
apaG	348.229	200.867	262.487	0.576824	-0.793796	0.0844696	0.753779	-0.407787	0.264297
apaH	56.6148	54.2553	56.4201	0.958323	-0.0614164	0.816988	0.996561	-0.00496968	0.985451
apbE	63.1701	38.5301	43.242	0.609941	-0.713258	0.0634218	0.684533	-0.546809	0.113041
aphA	49.1902	42.4818	20.416	0.863622	-0.211527	0.482706	0.415041	-1.26867	0.0266015
appA	11.5142	9.53295	7.50638	0.827929	-0.272422	0.373509	0.651923	-0.617226	0.102659
appY	56.4921	76.9174	55.5187	1.36156	0.445259	0.164769	0.982769	-0.0250752	0.93475
apt	372.474	115.087	131.575	0.30898	-1.69441	0.0110768	0.353246	-1.50125	0.012382
aqpZ	15.9966	7.65089	9.7897	0.478283	-1.06406	0.0682454	0.611986	-0.708429	0.140577
araC	3287.81	4747.13	3495.12	1.44386	0.529931	0.118089	1.06306	0.0882182	0.759731
araD	1025.98	402.652	159.271	0.392458	-1.34939	0.0152997	0.155239	-2.68744	0.0083171
araE	38.4795	97.726	43.219	2.53969	1.34465	0.0943749	1.12317	0.167575	0.977832
araF	13.6524	120.028	31.7756	8.79176	3.13615	0.0201266	2.32748	1.21877	0.208248
araG	62.2202	110.7	48.1664	1.77917	0.831207	0.449783	0.774129	-0.369355	0.340279
araH	30.9085	59.2676	33.593	1.91752	0.939242	0.443563	1.08686	0.120161	0.747473
araJ	794.167	1804.81	301.427	2.27259	1.18434	0.0202786	0.379552	-1.39763	0.0136314
arcA	365.037	817.643	310.564	2.23989	1.16343	0.0243677	0.850773	-0.233153	0.439624
arcB	112.306	106.254	82.4186	0.94611	-0.0799202	0.763095	0.733877	-0.446389	0.175976
arcZ	12622.9	932.823	741.204	0.0738991	-3.7583	0.00859627	0.0587189	-4.09003	0.0083171
arfA	463.606	96.6917	90.627	0.208565	-2.26143	0.0100728	0.195483	-2.35489	0.00865817
arfB	54.2666	62.3729	34.3121	1.14938	0.200854	0.483778	0.632287	-0.661349	0.0729645
argA	513.913	173.576	378.012	0.337755	-1.56595	0.0129122	0.735558	-0.44309	0.178907
argB	229.333	184.127	238.924	0.802881	-0.316742	0.293062	1.04182	0.0591081	0.857451
argC	265.592	151.554	254.945	0.570627	-0.809379	0.0520792	0.959912	-0.0590258	0.823255
argD	257.005	155.554	253.251	0.605258	-0.724378	0.108845	0.985395	-0.0212256	0.830034
argE	209.657	125.437	135.978	0.598299	-0.741061	0.0610173	0.648574	-0.624657	0.0889427
argF	434.833	151.162	160.847	0.347632	-1.52437	0.0202514	0.369906	-1.43477	0.0215546
argG	338.911	441.986	500.217	1.30413	0.383092	0.310046	1.47595	0.561645	0.159833
argH	282.576	227.808	301.086	0.806184	-0.310819	0.303544	1.06551	0.091538	0.762287
argI	356.946	178.583	236.055	0.500309	-0.999107	0.0373676	0.661317	-0.596585	0.112988
argK	6.57885	2.96446	2.92973	0.450604	-1.15007	0.029811	0.445326	-1.16707	0.027973
argO	39.8124	52.1738	58.0685	1.31049	0.390109	0.274544	1.45855	0.544538	0.14927
argP	167.921	108.979	67.19	0.648991	-0.62373	0.083874	0.400128	-1.32147	0.0152985
argQ	6570.76	821.761	1044.16	0.125063	-2.99927	0.00859627	0.158909	-2.65372	0.0083171
argR	396.564	141.395	129.684	0.356551	-1.48782	0.0331149	0.32702	-1.61255	0.0259498
argS	184.614	111.518	138.839	0.60406	-0.727236	0.073041	0.752051	-0.411099	0.22164
argT	198.76	273.486	100.784	1.37596	0.460443	0.39269	0.507067	-0.979752	0.0615032
argU	4202.83	201.477	202.31	0.0479383	-4.38268	0.00834151	0.0481365	-4.37672	0.0083171
argV	493.176	1357.34	1207.18	2.75225	1.46061	0.0236761	2.44777	1.29147	0.0296059
argW	547.904	42.4098	37.589	0.0774037	-3.69145	0.00859627	0.068605	-3.86554	0.0083171
argX	85126.1	8043.54	13691.4	0.0944896	-3.4037	0.00846048	0.160836	-2.63633	0.0083171
argY	7577.92	1732.71	2685.21	0.228652	-2.12877	0.00923853	0.354347	-1.49676	0.0126006
argZ	7539.78	1091.65	1400.14	0.144786	-2.78801	0.00859627	0.185701	-2.42895	0.0083171
ariR	7.94237	13.459	4.36382	1.69459	0.760934	0.982746	0.549435	-0.863978	0.176206
arnA	40.6549	14.2127	13.2184	0.349594	-1.51625	0.0138593	0.325136	-1.62088	0.0113909
arnB	15.5888	8.02903	7.72711	0.515053	-0.957209	0.0564055	0.495685	-1.01251	0.0472346
arnC	11.0503	5.55942	5.26416	0.503099	-0.991086	0.0296513	0.47638	-1.06981	0.0244353
arnD	23.221	11.8081	9.92298	0.508512	-0.975645	0.0310677	0.427329	-1.22658	0.018318
arnE	4.57425	5.87328	5.00224	1.28399	0.360633	0.417281	1.09357	0.129039	0.837575
arnF	76.2341	25.0254	17.7984	0.328271	-1.60704	0.0139628	0.233471	-2.09869	0.00897633
arnT	13.7398	5.02782	6.44305	0.365931	-1.45036	0.0264798	0.468933	-1.09255	0.0459822
aroA	202.962	286.936	364.206	1.41374	0.49952	0.190676	1.79445	0.843544	0.0610694
aroB	689.005	493.183	543.015	0.715791	-0.482389	0.142346	0.788115	-0.343522	0.259903
aroC	200.368	421.208	367.553	2.10217	1.07188	0.0264798	1.83438	0.875296	0.0400737
aroD	36.0762	25.2067	22.7108	0.698706	-0.517242	0.132025	0.629524	-0.667667	0.0777585
aroE	35.2233	152.168	158.235	4.3201	2.11107	0.0111391	4.49234	2.16747	0.00979045
aroF	972.752	139.569	787.687	0.143478	-2.8011	0.0112146	0.809751	-0.30445	0.385291
aroG	632.147	921.503	509.586	1.45773	0.543728	0.163649	0.806118	-0.310937	0.334447
aroH	363.671	38.6405	77.664	0.106251	-3.23445	0.00849563	0.213556	-2.22732	0.00832433
aroK	1040.1	694.248	702.446	0.667481	-0.583201	0.102391	0.675363	-0.566266	0.107809
aroL	641.635	131.167	325.788	0.204427	-2.29035	0.00864099	0.507747	-0.977819	0.0300573
aroM	146.117	89.6759	92.3125	0.613726	-0.704334	0.112171	0.63177	-0.662528	0.122335
aroP	463.362	240.414	430.041	0.518848	-0.946617	0.0353483	0.92809	-0.107664	0.704592
arpA	25.826	14.5423	13.0067	0.563089	-0.828565	0.0642783	0.503627	-0.989572	0.0419967
arpB	6.9803	2.04516	2.11894	0.292991	-1.77107	0.0148913	0.303559	-1.71995	0.0143862
arrS	11.801	13.1037	5.15903	1.11039	0.151066	0.803667	0.437169	-1.19374	0.0336242
arsB	12.6925	8.73038	6.95081	0.68784	-0.539856	0.117998	0.547633	-0.868718	0.0410774
arsC	37.0408	11.2515	9.64131	0.303759	-1.719	0.0149848	0.260289	-1.94182	0.0111661
arsR	57.4455	11.0534	10.8795	0.192415	-2.37771	0.00864099	0.189388	-2.40058	0.00832433
artI	185.128	115.778	111.147	0.625395	-0.67716	0.0711185	0.600379	-0.736055	0.0589187
artJ	751.024	315.999	413.979	0.420757	-1.24894	0.0188266	0.55122	-0.859301	0.0416803
artM	156.605	98.0168	142.587	0.625885	-0.676031	0.0897291	0.910485	-0.135294	0.645597
artP	563.872	115.942	130.711	0.205618	-2.28196	0.00938683	0.23181	-2.10898	0.00922644
artQ	105.53	55.0464	98.122	0.521617	-0.938937	0.0332723	0.9298	-0.105008	0.705506
ascB	12.0719	9.65638	11.3233	0.799908	-0.322094	0.309701	0.937993	-0.0923516	0.744756
ascF	14.3763	11.2614	10.6963	0.783328	-0.352312	0.274638	0.74402	-0.426587	0.210979
ascG	66.5573	54.8528	33.1082	0.824144	-0.279033	0.380133	0.497439	-1.00741	0.037265
asd	377.417	1419.05	1051.84	3.75991	1.9107	0.00959964	2.78696	1.47869	0.0120609
aslA	10.8333	5.57574	5.14628	0.514686	-0.958235	0.0442464	0.475044	-1.07387	0.032736
aslB	11.5979	6.11108	6.63065	0.526915	-0.924358	0.0529164	0.571714	-0.806635	0.0694967
asmA	217.322	107.494	98.62	0.494629	-1.01558	0.0278695	0.453796	-1.13988	0.0209824
asnA	84.2158	319.158	196.781	3.78977	1.92211	0.0245126	2.33662	1.22442	0.0703446
asnB	102.218	193.23	158.421	1.89038	0.918679	0.0580432	1.54984	0.632121	0.130691
asnC	37.873	33.285	39.5811	0.878857	-0.1863	0.53651	1.0451	0.0636397	0.958067
asnS	650.243	727.695	682.107	1.11911	0.162356	0.639863	1.049	0.0690201	0.86752
asnT	737.429	344.731	152.911	0.467477	-1.09703	0.042766	0.207356	-2.26982	0.00977585
asnU	3168.51	253.441	330.182	0.0799877	-3.64408	0.00834151	0.104208	-3.26247	0.0083171
asnV	129.007	34.3171	35.8121	0.266011	-1.91044	0.0290333	0.277599	-1.84893	0.0284789
asnW	694.718	110.989	111.404	0.159761	-2.64601	0.00859627	0.160358	-2.64063	0.0083171
aspA	292.453	316.055	139.925	1.0807	0.111972	0.80142	0.478453	-1.06355	0.0343725
aspC	661.899	1326.42	957.063	2.00396	1.00285	0.0645023	1.44594	0.532003	0.244339
aspS	166.6	231.255	204.499	1.38809	0.473096	0.146791	1.22748	0.295701	0.326569
aspT	3420.16	352.981	1205.44	0.103206	-3.2764	0.00859627	0.352452	-1.5045	0.0216556
aspU	3371.62	351.366	1152.69	0.104213	-3.2624	0.00859627	0.341879	-1.54844	0.018318
aspV	2810.84	287.722	470.496	0.102361	-3.28826	0.0084411	0.167386	-2.57875	0.0083171
asr	8.62715	6.30054	5.48336	0.730315	-0.453409	0.22093	0.635594	-0.653823	0.116112
astA	1.48682	2.99686	2.59283	2.01561	1.01122	0.0281145	1.74387	0.802295	0.0472609
astB	7.1182	7.22655	6.30964	1.01522	0.021794	0.9344	0.88641	-0.173954	0.546453
astC	9.75527	5.35167	5.84643	0.548593	-0.866192	0.0475819	0.59931	-0.738626	0.0677546
astD	5.82951	6.94683	5.3896	1.19167	0.252982	0.446958	0.924538	-0.113196	0.691541
astE	9.90225	3.84698	3.96778	0.388495	-1.36403	0.0159752	0.400695	-1.31942	0.0162142
atoA	1.02139	0.515717	0.496325	0.504916	-0.985885	0.12227	0.485929	-1.04118	0.106952
atoB	5.25306	1.68346	1.98837	0.320472	-1.64173	0.0120795	0.378517	-1.40157	0.0145545
atoC	15.0729	6.07285	6.05204	0.402899	-1.31151	0.0168298	0.401518	-1.31646	0.0158679
atoD	19.1012	3.35548	3.75999	0.175668	-2.50908	0.00864099	0.196845	-2.34487	0.00840683
atoE	5.82172	1.17189	1.36174	0.201295	-2.31261	0.0201266	0.233907	-2.09599	0.0220436
atoS	29.1382	10.0791	10.9698	0.345908	-1.53154	0.0144286	0.376474	-1.40938	0.0157078
atpA	509.291	1408.11	1642.72	2.76485	1.4672	0.0151786	3.22551	1.68953	0.0111661
atpB	859.348	390.924	503.486	0.454908	-1.13635	0.0221571	0.585893	-0.771291	0.0523126
atpC	563.498	1559.58	1532.67	2.76768	1.46868	0.021498	2.71992	1.44356	0.0215092
atpD	344.171	1554.74	1309.26	4.51736	2.17548	0.00884477	3.80409	1.92755	0.00882786
atpE	4222.47	2377.83	2265.98	0.563137	-0.828442	0.0435575	0.536647	-0.897953	0.0358685
atpF	1023.92	2106.38	1961.13	2.05717	1.04066	0.0265438	1.91532	0.937585	0.0325898
atpG	324.809	1840.09	1948.37	5.66512	2.50211	0.00859627	5.9985	2.5846	0.0083171
atpH	965.003	1480.88	1574.9	1.53458	0.617845	0.0855894	1.63202	0.706659	0.0638753
atpI	1539.23	291.12	446.137	0.189133	-2.40253	0.00936222	0.289843	-1.78666	0.0120609
avtA	266.49	158.425	184.776	0.594487	-0.750282	0.0685224	0.69337	-0.528304	0.139141
azoR	38.8965	30.4309	24.519	0.782354	-0.354106	0.25425	0.630364	-0.665743	0.076034
azuC	22241.6	1456.01	2682.31	0.0654634	-3.93317	0.00834151	0.120599	-3.05171	0.0083171
bacA	124.461	76.4405	63.0015	0.614172	-0.703284	0.0763421	0.506195	-0.982236	0.0351336
baeR	74.7493	45.7023	35.5253	0.611408	-0.709793	0.0708025	0.47526	-1.07321	0.0273544
baeS	19.9927	8.35788	10.542	0.418047	-1.25826	0.0177868	0.527292	-0.923326	0.0341059
bamA	306.705	411.819	451.541	1.34272	0.425157	0.179186	1.47223	0.558006	0.105862
bamB	374.957	356.822	390.165	0.951634	-0.0715205	0.784812	1.04056	0.0573612	0.873246
bamC	326.696	557.897	457.436	1.7077	0.772052	0.0539574	1.40019	0.485621	0.145444
bamD	896.497	735.215	599.232	0.820098	-0.286133	0.340214	0.668415	-0.581183	0.105634
bamE	1565.72	519.692	388.038	0.331919	-1.5911	0.0118556	0.247834	-2.01255	0.00843019
barA	83.6067	44.668	39.04	0.534264	-0.904376	0.0374794	0.466948	-1.09867	0.0239966
basR	18.9522	23.3496	22.1001	1.23202	0.301029	0.561811	1.1661	0.221686	0.692598
basS	33.8487	31.8562	27.1258	0.941136	-0.0875253	0.738384	0.801384	-0.319435	0.321784
bax	1856.22	258.125	287.155	0.13906	-2.84623	0.00859627	0.154699	-2.69246	0.0083171
bcp	862.445	380.825	313.519	0.441564	-1.1793	0.0202514	0.363523	-1.45988	0.0124163
bcr	187.162	121.323	101.535	0.648226	-0.62543	0.086759	0.542496	-0.882314	0.0405351
bcsA	13.0901	5.58791	6.80919	0.426882	-1.22809	0.0185003	0.520181	-0.942915	0.0321916
bcsB	10.5629	7.95331	8.11226	0.75295	-0.409374	0.21316	0.767997	-0.380827	0.239877
bcsC	19.96	8.94426	8.20121	0.448109	-1.15808	0.0210154	0.410882	-1.2832	0.0163506
bcsE	474.186	137.548	102.023	0.290073	-1.78551	0.0112146	0.215153	-2.21657	0.00841493
bcsF	71.4527	68.1087	62.5681	0.9532	-0.0691492	0.793889	0.875658	-0.191561	0.513404
bcsG	55.8493	28.3346	27.2362	0.507341	-0.978972	0.0316561	0.487673	-1.03601	0.0273544
bcsQ	42.9845	44.3933	27.188	1.03278	0.0465263	0.989072	0.632507	-0.660848	0.112575
bcsZ	12.5832	7.13635	7.80983	0.567134	-0.818239	0.048141	0.620656	-0.688134	0.0709354
bdcA	15.0775	10.7366	7.19092	0.712098	-0.489851	0.137633	0.476932	-1.06815	0.0245918
bdcR	22.5478	21.923	20.715	0.972291	-0.0405406	0.77606	0.918715	-0.12231	0.63523
bdm	34.9549	37.6722	39.834	1.07774	0.108004	0.694855	1.13958	0.188506	0.51374
beeE	0.299635	1.77549	1.53444	5.9255	2.56694	0.0120041	5.12103	2.35643	0.012188
bepA	82.9844	90.938	61.9569	1.09585	0.132044	0.645613	0.74661	-0.421574	0.184735
betA	56.3064	60.3691	63.0828	1.07215	0.100511	0.721152	1.12035	0.163949	0.580837
betB	84.3626	63.8255	65.8604	0.756561	-0.402472	0.270878	0.780682	-0.357192	0.307667
betI	179.279	145.348	148.941	0.810734	-0.3027	0.365083	0.830774	-0.267473	0.405268
betT	182.313	61.8609	67.1083	0.339312	-1.55932	0.0132852	0.368094	-1.44185	0.0141699
bfd	1455.61	470.038	343.725	0.322916	-1.63077	0.0113071	0.236139	-2.08229	0.00841073
bfr	290.342	286.138	204.762	0.98552	-0.0210425	0.934453	0.705245	-0.503804	0.13368
bglA	54.7904	162.236	113.753	2.96103	1.5661	0.0152864	2.07614	1.0539	0.0348906
bglB	1.92654	2.22133	2.06597	1.15302	0.205412	0.493246	1.07238	0.100812	0.737188
bglF	177.844	25.0984	22.9249	0.141126	-2.82495	0.00859627	0.128904	-2.95563	0.0083171
bglG	15.063	2.35465	3.4132	0.15632	-2.67742	0.00859627	0.226595	-2.14181	0.00859412
bglH	21.2652	3.66011	3.12862	0.172117	-2.53853	0.00859627	0.147124	-2.7649	0.0083171
bglJ	79.8616	157.491	127.406	1.97204	0.979691	0.0337275	1.59533	0.673858	0.0806384
bglX	49.9648	82.8888	55.8193	1.65894	0.730263	0.0588422	1.11717	0.15985	0.582019
bhsA	218.978	36.7242	25.7042	0.167707	-2.57598	0.0220744	0.117382	-3.09071	0.0141636
bioA	86.5294	22.6485	31.4308	0.261744	-1.93377	0.0147174	0.363239	-1.46101	0.0234981
bioB	100.169	46.2819	62.9696	0.462038	-1.11392	0.0739746	0.628634	-0.669708	0.170311
bioC	55.0208	75.4121	82.2193	1.37061	0.454818	0.508122	1.49433	0.579499	0.372799
bioD	66.4528	27.5723	30.6415	0.414915	-1.26911	0.021923	0.461102	-1.11684	0.0276087
bioF	80.0682	59.5143	69.5013	0.743295	-0.427993	0.27179	0.868027	-0.204189	0.509776
bioH	41.0393	27.3435	19.494	0.666275	-0.58581	0.0978193	0.475007	-1.07398	0.0248189
birA	103.043	68.5422	57.4532	0.665181	-0.588181	0.119384	0.557565	-0.842787	0.0548931
bisC	42.6078	84.3768	69.2413	1.98032	0.985731	0.0412947	1.62509	0.700516	0.0883696
blc	54.9287	42.6664	34.2913	0.77676	-0.36446	0.271295	0.624287	-0.679719	0.0926505
blr	3394.1	617.475	292.193	0.181926	-2.45857	0.00859627	0.0860886	-3.53803	0.0083171
bluF	90.8552	79.1391	112.698	0.871046	-0.199179	0.494564	1.24041	0.310819	0.348741
bluR	439.035	273.953	200.645	0.623991	-0.680404	0.0875348	0.457015	-1.12969	0.0276628
bolA	473.452	340.576	251.123	0.719347	-0.475241	0.144882	0.530409	-0.914823	0.0345935
borD	1060.26	587.654	841.771	0.554253	-0.851384	0.0594838	0.793925	-0.332925	0.309965
brnQ	118.625	156.868	73.7873	1.32239	0.403145	0.258021	0.622021	-0.684966	0.0819305
bsmA	43.1698	70.0753	76.0385	1.62325	0.698886	0.45109	1.76138	0.816709	0.356755
bssR	266.254	842.877	208.052	3.16568	1.66252	0.0922808	0.781402	-0.355864	0.352348
bssS	236.818	164.687	120.293	0.695418	-0.524049	0.141368	0.507955	-0.977229	0.0366035
btuB	89.2873	98.2277	85.1785	1.10013	0.137676	0.910201	0.953983	-0.0679651	0.729971
btuC	98.2071	38.983	39.7166	0.396947	-1.33298	0.0173684	0.404417	-1.30608	0.0170092
btuD	43.1362	42.6948	39.3583	0.989768	-0.0148372	0.961344	0.91242	-0.132231	0.643672
btuE	124.942	77.0333	83.2467	0.616551	-0.697709	0.0699149	0.666281	-0.585797	0.101788
btuF	14.3027	24.1525	39.1886	1.68867	0.755885	0.0718225	2.73995	1.45415	0.0155145
btuR	68.381	62.124	91.2242	0.908498	-0.138445	0.592388	1.33406	0.415822	0.551845
cadA	9.62245	5.25662	5.67463	0.546288	-0.872267	0.0400617	0.589729	-0.761876	0.0554599
cadB	3.42106	0.906132	0.823272	0.264869	-1.91665	0.00978506	0.240648	-2.055	0.00843019
cadC	40.5295	17.3254	16.0546	0.427476	-1.22608	0.0470465	0.396122	-1.33598	0.0368033
caiA	23.3267	20.2543	19.2586	0.86829	-0.203752	0.500883	0.825605	-0.276476	0.391098
caiB	5.47073	14.6485	14.0748	2.67762	1.42095	0.0169302	2.57275	1.36331	0.0172306
caiC	21.2404	12.0655	11.4382	0.568045	-0.815922	0.048141	0.538511	-0.892954	0.0383347
caiD	19.2199	3.43298	4.24119	0.178615	-2.48507	0.00859627	0.220666	-2.18006	0.00841073
caiE	58.6123	14.5424	19.0372	0.248112	-2.01093	0.0142953	0.324798	-1.62238	0.0200321
caiF	148.774	66.8093	48.9019	0.449067	-1.155	0.0213	0.3287	-1.60516	0.0107445
caiT	3.22975	1.53474	1.40318	0.475189	-1.07343	0.0580432	0.434454	-1.20272	0.0429909
can	825.375	398.289	399.113	0.482556	-1.05123	0.0259725	0.483554	-1.04825	0.024965
carA	754.66	152.204	529.552	0.201686	-2.30982	0.0199178	0.701709	-0.511055	0.249211
carB	629.447	289.21	440.473	0.459468	-1.12196	0.0266817	0.699779	-0.51503	0.142121
casA	6.2929	5.32329	5.11822	0.845921	-0.241405	0.397475	0.813332	-0.298083	0.325763
casB	6.05232	3.8935	4.18993	0.643307	-0.636421	0.115123	0.692284	-0.530563	0.157483
casC	15.4443	9.59333	11.5447	0.621157	-0.68697	0.0683306	0.747506	-0.419844	0.190276
casD	13.6587	10.9934	8.88824	0.804863	-0.313185	0.291166	0.650737	-0.619853	0.0850899
casE	29.1485	26.402	26.7862	0.905774	-0.142777	0.608117	0.918957	-0.121931	0.662304
cbdA	5.96866	5.19422	4.92592	0.87025	-0.200499	0.489031	0.825298	-0.277013	0.355076
cbdB	10.9138	5.09864	6.11133	0.467174	-1.09797	0.0281574	0.559964	-0.836593	0.050606
cbdX	28.6159	22.8407	9.81004	0.79818	-0.325214	0.324742	0.342818	-1.54449	0.0159175
cbeA	5.23371	10.0815	7.93831	1.92626	0.945801	0.0909666	1.51676	0.600997	0.237486
cbl	130.496	81.192	89.5045	0.622179	-0.684598	0.170908	0.685879	-0.543975	0.226397
cbpA	99.6209	83.0308	64.816	0.833467	-0.262803	0.432826	0.650627	-0.620097	0.165441
cbpM	32.8743	79.5422	50.3299	2.41959	1.27476	0.0264798	1.53098	0.614457	0.13691
cbrA	11.5883	7.71528	6.4053	0.665783	-0.586877	0.124491	0.552739	-0.85533	0.0557621
cbrB	170.429	42.8766	41.3771	0.25158	-1.99091	0.00941619	0.242782	-2.04227	0.00843019
cbrC	153.413	42.3504	39.064	0.276055	-1.85697	0.0100795	0.254633	-1.97351	0.00869224
cbtA	5.81355	5.99963	6.29893	1.03201	0.0454532	0.921476	1.08349	0.115687	0.955585
cca	55.4533	88.2467	87.8285	1.59137	0.670269	0.0969933	1.58383	0.663415	0.0966717
ccmA	28.606	96.6153	31.0565	3.37744	1.75593	0.0206708	1.08566	0.118573	0.916427
ccmB	21.9162	33.7502	15.0543	1.53997	0.622899	0.120942	0.686902	-0.541823	0.138371
ccmC	42.8385	39.5635	26.8424	0.923549	-0.11474	0.623365	0.626595	-0.674394	0.142488
ccmD	24.2492	21.4824	27.065	0.885904	-0.174778	0.503272	1.11612	0.15849	0.875085
ccmE	12.1673	27.2217	20.5887	2.23729	1.16175	0.0417708	1.69214	0.758847	0.112906
ccmF	16.287	12.3243	10.3926	0.756693	-0.40222	0.201335	0.638089	-0.648171	0.0786438
ccmH	33.7961	26.7066	22.4749	0.790225	-0.339664	0.262124	0.665014	-0.588543	0.0957928
cdaR	23.1705	14.067	12.0061	0.60711	-0.71997	0.0611274	0.518163	-0.948521	0.0319302
cdd	119.616	52.1002	31.7989	0.435564	-1.19904	0.0300634	0.265843	-1.91136	0.0111661
cdh	98.2131	52.3645	41.9868	0.533172	-0.907328	0.0581211	0.427507	-1.22598	0.0285366
cdsA	141.723	92.0818	113.006	0.649731	-0.622086	0.0829837	0.797371	-0.326677	0.285434
cedA	150.282	95.0128	73.6979	0.632229	-0.661482	0.0776428	0.490396	-1.02798	0.0277384
cfa	204.878	161.854	138.794	0.789999	-0.340078	0.281957	0.677445	-0.561823	0.117397
chaA	234.271	136.534	116.551	0.582801	-0.778924	0.0568829	0.497506	-1.00721	0.0308836
chaB	33.3708	53.4925	9.12617	1.60297	0.680747	0.263549	0.273477	-1.87051	0.018318
chaC	85.7649	26.6281	26.6534	0.310477	-1.68744	0.0122119	0.310773	-1.68607	0.0111661
chbA	14.2868	12.8457	16.521	0.89913	-0.153398	0.58543	1.15638	0.209617	0.562564
chbB	72.8804	28.3379	30.7141	0.388828	-1.3628	0.0151146	0.421432	-1.24663	0.017472
chbC	28.3904	18.6897	13.8476	0.65831	-0.603161	0.131433	0.487759	-1.03576	0.0406564
chbF	4.85685	6.60433	5.15082	1.3598	0.443391	0.266765	1.06053	0.0847818	0.890815
chbG	13.7169	31.0122	32.1717	2.26087	1.17688	0.0307383	2.3454	1.22983	0.0267893
chbR	13.503	16.8925	17.5337	1.25103	0.323111	0.284187	1.29851	0.376856	0.223057
cheA	3.56602	314.819	54.4199	88.283	6.46406	0.00834151	15.2607	3.93175	0.0083171
cheB	1.46743	67.6642	23.7109	46.1107	5.52703	0.00834151	16.1581	4.01419	0.0083171
cheR	3.6717	206.75	33.4461	56.309	5.81529	0.00834151	9.10916	3.18732	0.00832433
cheW	9.14383	268.753	38.3332	29.3917	4.87734	0.00834151	4.19224	2.06772	0.0100691
cheY	5.00941	214.618	26.4052	42.8429	5.42098	0.00834151	5.27111	2.39811	0.0089541
cheZ	4.3244	164.761	58.1213	38.1003	5.25173	0.00834151	13.4403	3.7485	0.0083171
chiA	18.8884	11.0593	9.95227	0.585507	-0.772242	0.0529382	0.526899	-0.924401	0.0345708
chiP	28.5041	11.1044	8.70626	0.389573	-1.36004	0.0171096	0.305439	-1.71104	0.0104962
chiQ	55.3293	10.7323	8.64727	0.19397	-2.36609	0.00862309	0.156287	-2.67773	0.0083171
chiX	795.414	258.76	183.655	0.325315	-1.62009	0.0171163	0.230893	-2.11471	0.0100681
cho	165.059	60.8566	33.7279	0.368697	-1.43949	0.0143442	0.204339	-2.29097	0.00832433
chpB	10.8852	20.7514	24.8899	1.90639	0.930842	0.0503868	2.28659	1.1932	0.0271919
chpS	26.5858	53.1021	43.9855	1.99739	0.998114	0.0294239	1.65447	0.726373	0.0606219
chrR	37.0308	124.211	79.8973	3.35426	1.74599	0.0117211	2.15759	1.10942	0.0266389
cirA	32.6333	754.306	682.496	23.1146	4.53073	0.00834151	20.9141	4.3864	0.0083171
citA	21.8912	12.0303	11.2622	0.549549	-0.863679	0.0467646	0.51446	-0.958869	0.0363255
citB	24.1611	19.3068	18.7795	0.799086	-0.323577	0.365901	0.777263	-0.363526	0.326252
citC	11.913	3.06095	2.88726	0.256941	-1.96049	0.0112146	0.242362	-2.04476	0.00974552
citD	1.54572	1.03305	0.858629	0.668327	-0.581375	0.142668	0.555487	-0.848176	0.0674024
citE	5.62566	3.07916	2.84421	0.547342	-0.869486	0.0992469	0.505579	-0.983992	0.0759415
citF	1.69102	0.960751	1.1629	0.568148	-0.81566	0.115145	0.687691	-0.540169	0.211877
citG	11.9095	2.39502	3.36314	0.201101	-2.31401	0.0102869	0.282391	-1.82423	0.0133459
citT	4.90451	2.22774	2.4044	0.454222	-1.13853	0.0447012	0.490242	-1.02843	0.0536408
citX	6.82359	4.21912	4.72774	0.618314	-0.693589	0.0681369	0.692853	-0.529379	0.122076
clcA	95.354	93.4681	58.3274	0.980221	-0.0288208	0.919982	0.611693	-0.70912	0.0643251
clcB	25.7761	29.9294	12.154	1.16113	0.215529	0.689685	0.471521	-1.08461	0.0418971
clpA	325.866	1267.95	491.706	3.89102	1.96015	0.0116026	1.50892	0.593518	0.148967
clpB	118.129	203.114	158.181	1.71942	0.781921	0.122184	1.33905	0.421208	0.374163
clpP	502.619	742.13	620.368	1.47653	0.562207	0.186009	1.23427	0.303659	0.455857
clpS	645.356	1814.87	738.383	2.8122	1.4917	0.0160759	1.14415	0.194275	0.577031
clpX	340.075	685.177	614.812	2.01478	1.01062	0.0680098	1.80787	0.854291	0.098914
clsA	140.735	163.694	94.1511	1.16314	0.218019	0.475646	0.668994	-0.579934	0.102984
clsB	7.88786	10.3165	9.39892	1.30789	0.387245	0.238375	1.19157	0.25286	0.429052
clsC	40.3188	24.5358	20.8913	0.608544	-0.716566	0.0611274	0.518153	-0.94855	0.0319302
cmk	374.336	251.725	406.467	0.672458	-0.572483	0.099076	1.08584	0.118806	0.691498
cmoA	81.9779	70.7823	76.579	0.863431	-0.211847	0.452622	0.934142	-0.0982859	0.744301
cmoB	99.461	66.8193	64.0221	0.671815	-0.573865	0.102725	0.643691	-0.63556	0.0831467
cmtA	2.57578	1.12711	1.26786	0.437582	-1.19238	0.0213668	0.492226	-1.02261	0.0290381
cmtB	6.48622	3.21924	3.24465	0.496321	-1.01066	0.128422	0.500237	-0.999316	0.124882
cnu	678.708	118.636	54.0312	0.174796	-2.51625	0.00859627	0.079609	-3.65093	0.0083171
coaA	241.432	139.25	154.591	0.576765	-0.793944	0.0483218	0.640308	-0.643161	0.0776864
coaD	193.089	35.9752	38.9502	0.186314	-2.42419	0.00864099	0.201722	-2.30956	0.0083475
coaE	270.228	229.922	191.616	0.850845	-0.233032	0.436925	0.70909	-0.495959	0.15411
cobB	67.3612	127.222	118.065	1.88865	0.917358	0.0345144	1.75272	0.809593	0.0458659
cobC	66.3641	24.2967	38.2632	0.366112	-1.44964	0.0163888	0.576564	-0.794447	0.0601344
cobS	45.0788	33.3028	21.7134	0.73877	-0.436803	0.257575	0.481678	-1.05386	0.0547332
cobT	30.4226	49.3074	43.0719	1.62075	0.69666	0.0939851	1.41579	0.501603	0.181723
cobU	118.028	85.2881	61.372	0.722606	-0.468718	0.152264	0.519977	-0.943481	0.0327552
codA	103.532	137.967	154.889	1.3326	0.414249	0.190336	1.49605	0.581158	0.0980605
codB	214.44	141.011	235.739	0.657577	-0.604769	0.123335	1.09932	0.136615	0.781321
cof	148.739	59.8524	54.7029	0.402399	-1.3133	0.0162171	0.367778	-1.44309	0.0126808
cohE	190.034	120.17	100.624	0.632359	-0.661184	0.105461	0.529505	-0.917284	0.0511892
copA	265.249	622.405	759.044	2.3465	1.23051	0.0185561	2.86163	1.51684	0.0116477
corA	66.8537	80.4317	74.1978	1.2031	0.266757	0.398392	1.10985	0.150369	0.649912
cpdA	164.82	184.341	140.355	1.11844	0.161489	0.621854	0.851564	-0.231813	0.43885
cpdB	41.5807	29.1998	29.263	0.702244	-0.509956	0.203789	0.703764	-0.506836	0.200858
cpsB	2.49533	4.21503	4.93592	1.68916	0.75631	0.0614089	1.97806	0.984085	0.0332002
cpsG	10.7421	5.43715	4.45845	0.506156	-0.982347	0.0457128	0.415047	-1.26865	0.0247001
cptA	77.0086	176.803	169.911	2.29589	1.19905	0.0223919	2.20639	1.14169	0.0237519
cpxA	74.4168	85.8195	95.732	1.15323	0.205676	0.610001	1.28643	0.363372	0.355321
cpxP	475.045	131.759	143.525	0.277361	-1.85016	0.0100728	0.302129	-1.72676	0.00977585
cpxR	76.6106	96.1144	76.8003	1.25458	0.327208	0.441884	1.00248	0.00356904	0.928379
cra	190.343	155.658	115.704	0.817774	-0.290225	0.338917	0.607868	-0.718171	0.070428
creA	99.4246	118.431	105.544	1.19117	0.252377	0.446958	1.06155	0.0861703	0.828946
creB	64.6666	26.9673	34.3498	0.41702	-1.26181	0.0246757	0.531184	-0.912717	0.0487734
creC	96.3737	21.3934	24.7385	0.221984	-2.17148	0.00884477	0.256693	-1.96188	0.00865817
creD	20.4832	11.024	9.48923	0.538198	-0.893792	0.0363903	0.463268	-1.11008	0.0222141
crfC	15.0186	120.958	32.5691	8.0539	3.00969	0.00961666	2.16859	1.11676	0.0671063
crl	2286.22	847.359	617.91	0.370637	-1.43192	0.0141948	0.270276	-1.8875	0.00899886
croE	92.2518	39.8684	14.6501	0.432169	-1.21033	0.0367975	0.158805	-2.65467	0.00869045
crp	700.091	1121.12	628.373	1.60139	0.679323	0.205788	0.897559	-0.155921	0.580105
crr	1248.93	1403.11	1344.09	1.12345	0.167932	0.709467	1.07619	0.105937	0.848665
csdA	70.5983	52.7748	42.2822	0.747537	-0.419783	0.183504	0.598913	-0.739583	0.0580292
csdE	131.134	76.8047	72.4585	0.585695	-0.771779	0.0545986	0.552552	-0.855819	0.0419837
csgA	49.1143	11.7228	12.1153	0.238684	-2.06683	0.0100728	0.246675	-2.01931	0.00928809
csgB	1.65554	1.53694	1.08919	0.928362	-0.107241	0.569436	0.657905	-0.604048	0.213739
csgC	15.9436	90.0146	29.5328	5.6458	2.49718	0.167801	1.85233	0.88934	0.92365
csgD	43.307	26.0322	24.8594	0.601107	-0.734307	0.0649702	0.574027	-0.800809	0.0529313
csgE	17.2198	6.16015	8.93531	0.357736	-1.48303	0.0151458	0.518896	-0.946483	0.0376862
csgF	13.9467	4.80576	5.97494	0.344582	-1.53708	0.0135887	0.428414	-1.22292	0.0199044
csgG	45.6626	12.1623	14.4346	0.266351	-1.9086	0.00965623	0.316113	-1.66149	0.0101272
csiD	11.1004	10.0595	11.1986	0.906228	-0.142054	0.615978	1.00885	0.0127132	0.975426
csiE	34.3263	20.5227	14.9303	0.59787	-0.742095	0.0601973	0.434953	-1.20107	0.0199044
csiR	41.8217	41.4813	33.9801	0.991862	-0.0117893	0.961344	0.812499	-0.299562	0.320142
cspA	2177.68	5838.23	5219.43	2.68094	1.42274	0.0510306	2.39678	1.2611	0.0666269
cspB	7069.63	5006.33	2085.29	0.708146	-0.497881	0.177489	0.294965	-1.76138	0.0122917
cspC	764.591	13560.3	7542.87	17.7353	4.14855	0.00834151	9.86523	3.30235	0.0083171
cspD	518.301	353.83	243.586	0.682674	-0.550731	0.129054	0.46997	-1.08936	0.0287425
cspE	10639.5	17229.8	9104.59	1.61942	0.69548	0.0878998	0.855738	-0.224758	0.459736
cspF	854.801	151.618	114.475	0.177372	-2.49515	0.00859627	0.13392	-2.90056	0.0083171
cspG	4112.75	2791.7	1227.46	0.678792	-0.558959	0.115593	0.298452	-1.74443	0.0101272
cspH	661.686	84.2152	70.2378	0.127274	-2.97399	0.00859627	0.10615	-3.23583	0.0083171
cspI	15.1943	97.7311	50.0207	6.4321	2.68529	0.0140944	3.29208	1.719	0.0358687
csrA	1865.1	915.758	587.36	0.490998	-1.02621	0.0271048	0.314922	-1.66693	0.0100681
csrB	1510.91	888.97	866.235	0.588368	-0.765209	0.155412	0.573321	-0.802584	0.139039
csrC	6631.01	4847.67	6252.34	0.731061	-0.451936	0.259741	0.942894	-0.0848318	0.679421
csrD	96.1369	77.6674	62.7991	0.807883	-0.307782	0.311424	0.653225	-0.614347	0.0937997
cstA	101.881	174.327	121.61	1.71108	0.774904	0.0513293	1.19364	0.255373	0.386609
cueO	185.936	166.978	213.493	0.898039	-0.15515	0.584752	1.14821	0.199387	0.538784
cueR	108.718	60.7846	47.174	0.559104	-0.838813	0.0729294	0.433912	-1.20453	0.0314093
curA	29.2537	8.0121	8.79918	0.273884	-1.86836	0.010898	0.300789	-1.73318	0.0110222
cusA	10.9243	13.9563	13.73	1.27754	0.353373	0.246268	1.25683	0.329791	0.286935
cusB	15.9902	49.649	51.6395	3.10496	1.63458	0.0127555	3.22945	1.69129	0.0111661
cusC	46.2113	306.703	82.5486	6.63698	2.73053	0.00859627	1.78633	0.836999	0.0644757
cusF	731.99	279.224	225.617	0.381459	-1.3904	0.017645	0.308224	-1.69795	0.0114079
cusR	71.8146	45.0402	55.1292	0.627173	-0.673065	0.126342	0.767661	-0.38146	0.293116
cusS	75.0661	37.8575	39.2761	0.504323	-0.987581	0.0292598	0.523221	-0.934508	0.0325878
cutA	112.526	63.8795	43.0758	0.567685	-0.816837	0.0470462	0.382807	-1.38531	0.0143862
cutC	322.041	181.85	233.599	0.564679	-0.824498	0.0765913	0.72537	-0.463211	0.213358
cvpA	557.393	218.795	423.251	0.392533	-1.34911	0.0423476	0.759342	-0.397179	0.306465
cvrA	427.085	70.9988	62.3444	0.166241	-2.58866	0.00859627	0.145977	-2.77619	0.0083171
cyaA	391.502	328.399	244.405	0.838819	-0.253569	0.402348	0.624275	-0.679746	0.079263
cyaR	43608.7	1152.85	721.661	0.0264363	-5.24134	0.00834151	0.0165486	-5.91715	0.0083171
cyaY	77.2532	43.6432	37.6241	0.564937	-0.823838	0.0643392	0.487023	-1.03794	0.0374821
cybB	346.456	258.446	196.01	0.745971	-0.422809	0.196011	0.565757	-0.821746	0.0506011
cybC	116.871	106.957	65.3706	0.915177	-0.127877	0.646748	0.559342	-0.838198	0.0498363
cycA	146.518	121.165	107.333	0.826961	-0.274108	0.376697	0.732557	-0.448987	0.190363
cydA	90.1728	481.737	183.294	5.34238	2.41748	0.0151458	2.0327	1.0234	0.111681
cydB	29.9403	239.344	120.169	7.99404	2.99893	0.00957891	4.0136	2.0049	0.0157607
cydC	61.7189	55.6318	49.1637	0.901373	-0.149804	0.592672	0.796575	-0.328118	0.299174
cydD	140.677	71.8705	52.2634	0.510891	-0.968911	0.0323676	0.371514	-1.42851	0.0136421
cydX	86.0261	1608.98	69.172	18.7035	4.22523	0.0283705	0.804081	-0.314587	0.344508
cynR	25.62	10.9479	11.663	0.427317	-1.22662	0.0196811	0.455232	-1.13533	0.0223124
cynS	6.17951	4.37492	7.11941	0.707971	-0.498238	0.218036	1.1521	0.204264	0.799245
cynT	5.85392	6.35472	5.91358	1.08555	0.118424	0.716876	1.01019	0.0146278	0.985451
cynX	3.54501	2.42621	3.13035	0.684401	-0.547085	0.168968	0.88303	-0.179466	0.5446
cyoA	908.329	1351.75	1083.62	1.48818	0.573544	0.106082	1.19298	0.254568	0.40582
cyoB	258.28	737.542	712.682	2.8556	1.51379	0.0131886	2.75934	1.46432	0.0127358
cyoC	262.841	626.807	645.13	2.38474	1.25383	0.0201266	2.45445	1.2954	0.0178796
cyoD	682.867	855.374	771.845	1.25262	0.324951	0.421873	1.1303	0.176707	0.696468
cyoE	288.404	447.05	357.146	1.55008	0.632344	0.0821702	1.23835	0.308419	0.312078
cysA	772.828	634.108	819.374	0.820503	-0.28542	0.362478	1.06023	0.0843736	0.848665
cysB	239.467	201.088	202.057	0.839731	-0.252	0.40993	0.843775	-0.245069	0.42183
cysC	320.951	341.24	472.536	1.06321	0.0884328	0.764621	1.4723	0.558073	0.110689
cysD	582.636	385.619	509.61	0.661853	-0.595417	0.176087	0.874663	-0.193201	0.517852
cysE	192.682	93.3302	133.87	0.484375	-1.0458	0.0265295	0.694774	-0.525384	0.121798
cysG	49.5418	55.0341	53.0299	1.11086	0.151678	0.880909	1.07041	0.0981583	0.972115
cysH	219.923	530.349	547.962	2.41152	1.26994	0.0191233	2.49161	1.31708	0.0170173
cysI	519.049	576.018	575.613	1.10976	0.150242	0.625657	1.10898	0.149228	0.649912
cysJ	387.409	363.064	649.906	0.937161	-0.0936314	0.723526	1.67757	0.746374	0.0813818
cysK	3190.91	2123.06	3196.99	0.665347	-0.587822	0.138727	1.0019	0.00274494	0.907534
cysM	247.553	345.416	412.512	1.39532	0.480596	0.209592	1.66636	0.736697	0.0856319
cysN	276.706	478.092	569.051	1.7278	0.788936	0.0545034	2.05652	1.0402	0.0281007
cysP	416.976	148.082	330.154	0.355133	-1.49357	0.0131351	0.79178	-0.336828	0.267888
cysQ	144.292	157.943	98.9078	1.0946	0.130406	0.642515	0.685468	-0.544838	0.111687
cysS	168.176	114.479	118.491	0.680705	-0.554898	0.114033	0.704567	-0.505191	0.138961
cysT	2287.09	530.185	683.434	0.231817	-2.10894	0.0126417	0.298823	-1.74264	0.0157607
cysU	1034.47	168.893	320.833	0.163265	-2.61472	0.00864099	0.310142	-1.689	0.0119369
cysW	581.901	175.213	267.824	0.301104	-1.73167	0.0106666	0.460257	-1.11949	0.0227241
cysZ	163.736	49.1703	42.2731	0.300303	-1.73551	0.0132392	0.258179	-1.95356	0.0100157
cytR	122.485	110.544	85.5478	0.902511	-0.147984	0.595242	0.698433	-0.517806	0.124092
dacA	391.601	119.214	136.644	0.304427	-1.71583	0.0106666	0.348938	-1.51896	0.011674
dacB	74.9064	39.7767	44.8317	0.531019	-0.913165	0.0350285	0.598503	-0.740569	0.0569613
dacC	99.489	153.004	99.7837	1.5379	0.620959	0.120942	1.00296	0.00426745	0.963312
dacD	21.674	15.0255	15.1178	0.69325	-0.528552	0.124069	0.697508	-0.519719	0.127672
dadA	54.2813	307.781	57.1212	5.67012	2.50338	0.00877597	1.05232	0.073571	0.870907
dadX	64.3261	285.833	65.5733	4.4435	2.1517	0.0109972	1.01939	0.027704	0.966509
dam	413.904	219.287	229.476	0.529801	-0.916479	0.0366368	0.554419	-0.850952	0.0427521
damX	682.451	511.736	457.145	0.749851	-0.415324	0.187254	0.669858	-0.578073	0.0987332
dapA	593.438	515.816	400.208	0.869199	-0.202242	0.485815	0.674389	-0.568346	0.112169
dapB	164.728	447.571	405.668	2.71703	1.44203	0.0357109	2.46265	1.30021	0.045065
dapD	322.416	679.219	613.404	2.10665	1.07495	0.0374705	1.90252	0.927913	0.0528666
dapE	102.067	86.2053	54.2686	0.844593	-0.243672	0.418039	0.531694	-0.911331	0.0396259
dapF	200.681	379.109	274.205	1.88911	0.917709	0.0392928	1.36637	0.450352	0.183499
dauA	40.508	18.2633	16.193	0.450857	-1.14926	0.0262806	0.399749	-1.32283	0.0184624
dbpA	48.8133	29.5048	35.4201	0.604442	-0.726323	0.0607856	0.725624	-0.462705	0.156855
dcd	280.508	259.633	227.229	0.925583	-0.111565	0.681537	0.810063	-0.303893	0.339042
dcm	76.7571	58.8565	82.8773	0.766789	-0.383099	0.221102	1.07973	0.110676	0.727809
dcp	60.2644	85.4047	94.203	1.41717	0.503011	0.131077	1.56316	0.644468	0.0774414
dcrB	412.21	390.209	286.456	0.946625	-0.0791347	0.77206	0.694926	-0.52507	0.12701
dctA	133.946	101.343	67.2286	0.756591	-0.402414	0.198379	0.501907	-0.994507	0.028939
dctR	30.8771	5.3349	4.02932	0.172778	-2.53301	0.00866278	0.130495	-2.93793	0.0083171
dcuA	151.444	230	201.337	1.51872	0.602855	0.162917	1.32945	0.410833	0.316457
dcuB	11.0722	5.04109	5.08658	0.455295	-1.13513	0.073041	0.459403	-1.12217	0.0702074
dcuC	18.996	24.3296	15.8606	1.28078	0.357017	0.9347	0.834945	-0.260246	0.403752
dcuD	17.7658	9.59019	8.94865	0.539811	-0.889474	0.0370369	0.5037	-0.989364	0.0287425
dcuR	127.408	56.3397	43.3941	0.4422	-1.17723	0.0201266	0.340592	-1.55388	0.0111661
dcuS	142.164	47.1706	36.7911	0.331804	-1.5916	0.0118556	0.258793	-1.95013	0.00865817
dcyD	113.049	162.944	136.14	1.44136	0.527427	0.119928	1.20426	0.268142	0.373061
ddlA	59.1828	137.553	104.193	2.3242	1.21673	0.0567074	1.76052	0.816004	0.140243
ddlB	309.23	292.135	325.849	0.944715	-0.0820491	0.751194	1.05374	0.0755221	0.837575
ddpA	8.27	2.89358	2.8345	0.349889	-1.51503	0.0127098	0.342745	-1.54479	0.0113047
ddpB	8.33322	2.40887	2.40745	0.289068	-1.79052	0.0149323	0.288898	-1.79137	0.0136621
ddpC	5.23174	4.13535	4.55873	0.790434	-0.339283	0.264914	0.87136	-0.19866	0.49291
ddpD	5.92765	3.92812	4.24719	0.662678	-0.59362	0.103329	0.716505	-0.480951	0.156116
ddpF	9.56031	5.11664	6.62822	0.535196	-0.901862	0.0527243	0.693306	-0.528436	0.156555
ddpX	10.3475	3.52776	3.06272	0.340928	-1.55246	0.0122487	0.295986	-1.7564	0.00953715
deaD	123.347	379.036	360.864	3.07292	1.61961	0.0208836	2.92559	1.54873	0.0216189
dedA	148.569	76.1138	59.9331	0.512314	-0.9649	0.0632381	0.403404	-1.3097	0.0306846
dedD	258.37	93.5411	98.9592	0.362044	-1.46576	0.0134559	0.383014	-1.38453	0.0137969
def	550.527	621.921	435.906	1.12968	0.175919	0.608117	0.791797	-0.336797	0.293981
degP	82.491	177.231	135.304	2.14849	1.10332	0.0244294	1.64023	0.713896	0.0654463
degQ	105.132	86.9311	60.8292	0.826876	-0.274257	0.362468	0.578599	-0.789365	0.057528
degS	240.365	71.2924	65.6599	0.296601	-1.75341	0.010475	0.273168	-1.87214	0.009167
deoA	26.0899	27.4797	24.0201	1.05327	0.0748704	0.961691	0.920663	-0.119255	0.654978
deoB	92.3492	76.3654	60.7094	0.82692	-0.27418	0.371467	0.65739	-0.605179	0.103096
deoC	28.9393	57.0465	38.914	1.97125	0.979108	0.0349596	1.34468	0.42726	0.20626
deoD	143.31	209.524	179.292	1.46203	0.547973	0.11151	1.25108	0.323169	0.285903
deoR	185.025	83.1233	76.5719	0.449255	-1.15439	0.0234722	0.413847	-1.27283	0.0181055
der	119.571	107.232	132.58	0.896811	-0.157124	0.585617	1.1088	0.148998	0.619412
dfp	88.8426	66.3274	70.5337	0.746572	-0.421646	0.187562	0.793917	-0.33294	0.282584
dgcZ	42.8814	40.8869	46.588	0.953488	-0.0687131	0.805529	1.08644	0.119607	0.683241
dgkA	330.705	151.285	135.222	0.457461	-1.12828	0.0235548	0.408889	-1.29022	0.016953
dgoA	4.27335	3.2184	2.71742	0.753134	-0.409021	0.215634	0.635899	-0.653131	0.0866499
dgoD	4.17618	3.88892	4.89379	0.931216	-0.102812	0.681147	1.17183	0.228769	0.620417
dgoK	9.08883	6.8075	5.02531	0.748996	-0.416969	0.201413	0.55291	-0.854883	0.0455949
dgoR	23.8858	9.53067	7.89546	0.399009	-1.32551	0.0155557	0.33055	-1.59706	0.0106385
dgoT	5.17618	2.7071	2.34603	0.522992	-0.935139	0.0337275	0.453237	-1.14166	0.0212745
dgt	53.0973	51.1959	50.1731	0.964192	-0.0526081	0.726496	0.944927	-0.0817248	0.6818
dhaK	95.7686	188.032	121.958	1.9634	0.973355	0.0567503	1.27346	0.348756	0.396049
dhaL	67.1837	177.512	120.715	2.64219	1.40173	0.02663	1.7968	0.845427	0.0851671
dhaM	74.2322	130.303	118.103	1.75534	0.811751	0.157464	1.591	0.669934	0.22764
dhaR	94.7061	111.45	83.9484	1.1768	0.234866	0.414303	0.88641	-0.173954	0.545349
diaA	279.296	160.764	179.102	0.575603	-0.796855	0.0664964	0.641263	-0.641013	0.104419
dicA	1490.64	254.729	214.971	0.170885	-2.5489	0.00859627	0.144213	-2.79372	0.0083171
dicB	14.8636	13.6521	25.083	0.918494	-0.122657	0.377089	1.68755	0.754931	0.806092
dicC	2.7809	2.40474	2.7351	0.864733	-0.209673	0.455714	0.983528	-0.0239619	0.934753
dicF	1196.22	318.807	190.708	0.266512	-1.90773	0.0148848	0.159425	-2.64905	0.00869751
dinB	27.471	20.1521	18.9197	0.733577	-0.446979	0.190953	0.688712	-0.538026	0.138165
dinD	40.9655	19.2356	19.7302	0.469557	-1.09063	0.0265258	0.48163	-1.054	0.0275571
dinF	65.0969	33.1866	30.7479	0.509803	-0.971989	0.0307503	0.472341	-1.0821	0.0236121
dinG	45.7309	40.384	38.5442	0.88308	-0.179384	0.54561	0.842849	-0.246654	0.431123
dinI	993.195	263.233	305.804	0.265037	-1.91574	0.0106837	0.307899	-1.69947	0.0115782
dinJ	994.423	294.586	222.229	0.296238	-1.75517	0.0102717	0.223475	-2.16181	0.00840683
dinQ	1856.8	2297.75	2541.61	1.23748	0.307404	0.94829	1.36881	0.452926	0.764896
djlA	129.128	90.804	83.9153	0.703207	-0.507978	0.13017	0.64986	-0.6218	0.0861031
djlB	25.6023	6.11771	5.17847	0.238951	-2.06521	0.0100795	0.202265	-2.30568	0.00843019
djlC	20.1651	7.3138	6.09999	0.362695	-1.46317	0.0134179	0.302502	-1.72498	0.00974552
dkgA	40.0065	30.8836	25.7677	0.771966	-0.373391	0.324728	0.644088	-0.634671	0.163762
dkgB	48.5356	23.5082	22.2814	0.484349	-1.04588	0.0476703	0.459073	-1.1232	0.0383561
dksA	740.577	1187.52	1234.54	1.60351	0.681235	0.0706033	1.667	0.737255	0.0595891
dld	69.9483	121.228	125.404	1.73311	0.793366	0.113438	1.79281	0.842226	0.0969397
dmlA	6.46767	9.12005	9.2934	1.4101	0.495795	0.563045	1.4369	0.52296	0.530804
dmlR	26.8173	36.4764	23.4031	1.36018	0.443795	0.223209	0.872687	-0.196464	0.512387
dmsA	10.1874	103.967	14.9396	10.2055	3.35127	0.0147962	1.46649	0.552363	0.63189
dmsB	11.538	55.3067	13.7235	4.79342	2.26106	0.0749079	1.18942	0.250253	0.840038
dmsC	10.3442	57.7039	25.3066	5.57835	2.47984	0.104713	2.44644	1.29069	0.463509
dmsD	88.6149	53.4901	46.7988	0.603625	-0.728276	0.0639746	0.528115	-0.921077	0.0363255
dnaA	282.754	302.224	287.199	1.06886	0.0960748	0.735608	1.01572	0.0225058	0.947447
dnaB	200.166	136.68	140.579	0.682835	-0.550392	0.121451	0.702311	-0.509818	0.142507
dnaC	53.6397	38.3811	35.5162	0.715535	-0.482906	0.159892	0.662125	-0.594825	0.107423
dnaE	209.118	89.7333	121.015	0.429104	-1.2206	0.019147	0.578694	-0.789127	0.0501782
dnaG	522.569	178.38	350.473	0.341352	-1.55067	0.0148848	0.670674	-0.576316	0.119423
dnaJ	161.514	228.297	269.646	1.41348	0.499252	0.211087	1.66949	0.739411	0.0944355
dnaK	476.212	949.795	765.024	1.99448	0.996012	0.030062	1.60648	0.6839	0.0702889
dnaN	238.231	145.915	146.802	0.612495	-0.70723	0.0633674	0.616216	-0.698493	0.0646283
dnaQ	174.249	154.564	122.545	0.887028	-0.172949	0.542228	0.703276	-0.507838	0.131549
dnaT	113.622	46.4578	33.152	0.408881	-1.29025	0.0166625	0.291776	-1.77707	0.0094309
dnaX	425.661	176.636	193.317	0.414968	-1.26893	0.0210603	0.454157	-1.13874	0.0254606
dosC	53.3791	27.9199	31.2281	0.52305	-0.93498	0.0396018	0.585024	-0.773431	0.0601907
dosP	13.439	8.93532	8.65641	0.66488	-0.588834	0.153515	0.644126	-0.634585	0.13112
dppA	193.922	766.276	418.533	3.95146	1.98239	0.00934734	2.15825	1.10986	0.0223846
dppB	76.1587	177.971	121.705	2.33684	1.22456	0.024768	1.59805	0.676313	0.0960967
dppC	91.6196	122.08	92.4372	1.33246	0.414094	0.240535	1.00892	0.0128175	0.985451
dppD	84.2074	154	117.931	1.82882	0.870914	0.0573796	1.40048	0.485921	0.195385
dppF	146.333	165.345	152.71	1.12993	0.176229	0.608117	1.04358	0.0615447	0.880277
dps	389.375	339.269	196.249	0.871317	-0.19873	0.486499	0.504011	-0.988473	0.0291611
dsbA	351.563	404.943	319.989	1.15183	0.203934	0.473524	0.910188	-0.135763	0.642603
dsbB	836.843	249.503	190.068	0.298147	-1.7459	0.0108711	0.227125	-2.13844	0.00841073
dsbC	160.601	182.206	127.016	1.13453	0.182089	0.53356	0.79088	-0.338469	0.273513
dsbD	86.0069	73.5365	55.8226	0.855006	-0.225993	0.450505	0.649048	-0.623603	0.0981467
dsbE	13.7559	16.5009	15.5917	1.19955	0.262495	0.375496	1.13345	0.180726	0.537394
dsbG	69.7333	46.9328	48.0422	0.673033	-0.571251	0.131632	0.688943	-0.537543	0.145225
dsdA	11.7019	9.82291	9.85019	0.839428	-0.252522	0.408108	0.841759	-0.248522	0.419151
dsdC	26.3586	10.7149	8.3473	0.406504	-1.29866	0.0165689	0.316682	-1.65889	0.0101442
dsdX	21.017	8.31565	7.49558	0.395664	-1.33765	0.0165997	0.356644	-1.48744	0.0126006
dsrA	1064.87	293.893	225.984	0.27599	-1.85731	0.00999569	0.212218	-2.23638	0.00832433
dsrB	89.7122	16.9929	29.3097	0.189416	-2.40037	0.00874956	0.326708	-1.61393	0.0115782
dtd	173.089	186.234	142.244	1.07595	0.105606	0.710604	0.8218	-0.283141	0.34278
dtpA	26.7971	94.0035	74.7315	3.50798	1.81064	0.0188326	2.78879	1.47964	0.0276392
dtpB	24.1357	11.8867	11.4027	0.492493	-1.02182	0.0555511	0.472443	-1.08179	0.0468441
dtpC	20.8752	9.6224	7.97984	0.460948	-1.11732	0.0245763	0.382264	-1.38736	0.014728
dtpD	55.4692	38.6232	47.1069	0.696299	-0.522222	0.143922	0.849244	-0.235748	0.446336
dusA	126.182	88.4858	80.823	0.701257	-0.511985	0.133713	0.640529	-0.642664	0.0839044
dusB	426.995	286.272	548.259	0.670433	-0.576835	0.112261	1.28399	0.360638	0.287101
dusC	45.0871	10.6075	13.4866	0.235267	-2.08763	0.0176632	0.299123	-1.74119	0.023393
dut	128.856	74.0091	77.3415	0.574355	-0.799985	0.0697842	0.600216	-0.736446	0.0804214
dxr	125.617	80.2846	76.1481	0.639124	-0.645833	0.0788778	0.606194	-0.722148	0.0610394
dxs	200.695	84.1558	92.1437	0.419321	-1.25387	0.0181335	0.459122	-1.12305	0.0220623
eaeH	1.10483	0.744351	0.858959	0.673726	-0.569765	0.252967	0.77746	-0.363159	0.339498
eamA	187.164	60.7173	46.922	0.324407	-1.62412	0.0149323	0.2507	-1.99597	0.0098798
eamB	63.1045	33.8036	20.1732	0.535676	-0.900567	0.10512	0.31968	-1.6453	0.0304251
ebgA	7.11091	2.34636	2.42839	0.329966	-1.59961	0.0150835	0.341502	-1.55003	0.0149153
ebgC	5.57866	2.123	1.67169	0.380558	-1.39381	0.0430437	0.299657	-1.73862	0.0256826
ebgR	85.0566	43.5144	30.5225	0.511594	-0.966929	0.0765913	0.358849	-1.47855	0.0297686
ecnA	98.4288	382.925	624.201	3.89038	1.95991	0.00957957	6.34165	2.66486	0.0083171
ecnB	17004	728.679	625.656	0.0428533	-4.54445	0.00834151	0.0367946	-4.76436	0.0083171
eco	38.8091	32.9231	34.1107	0.848333	-0.237297	0.43993	0.878935	-0.186172	0.53091
ecpA	36.3464	16.8943	13.1613	0.464813	-1.10528	0.0298307	0.362107	-1.46551	0.0155266
ecpB	1.79547	3.02747	3.16547	1.68617	0.753747	0.0561281	1.76303	0.818056	0.0466839
ecpC	8.99681	3.41621	3.22073	0.379713	-1.39702	0.0154991	0.357986	-1.48203	0.0131408
ecpD	48.3814	13.2945	13.253	0.274785	-1.86362	0.0122119	0.273927	-1.86814	0.0109068
ecpE	24.7807	10.6559	11.6536	0.430009	-1.21756	0.0283705	0.470271	-1.08843	0.0346495
ecpR	21.5356	7.94013	8.68358	0.368699	-1.43949	0.0143379	0.403221	-1.31036	0.016107
eda	59.5458	87.5787	81.7482	1.47078	0.55658	0.151024	1.37286	0.457187	0.219729
edd	34.1007	22.6409	15.0479	0.663942	-0.590872	0.112829	0.441277	-1.18024	0.0240174
efeB	43.0496	113.332	155.903	2.63259	1.39648	0.0191201	3.62148	1.85658	0.0103721
efeO	27.8592	87.0944	114.104	3.12623	1.64442	0.0151786	4.09575	2.03413	0.0098798
efeU	110.359	224.686	263.324	2.03596	1.02571	0.0272074	2.38608	1.25464	0.0168677
efp	762.696	467.324	491.426	0.612727	-0.706683	0.0668304	0.644328	-0.634132	0.0838392
elaA	63.6037	41.8568	42.6524	0.658088	-0.603649	0.0983205	0.670596	-0.576484	0.108234
elaB	95.9777	80.9137	84.9502	0.843047	-0.246316	0.424863	0.885103	-0.176082	0.553008
elaD	12.2777	4.32863	4.13142	0.352559	-1.50406	0.0151146	0.336497	-1.57133	0.0128273
elbB	156.058	58.436	56.675	0.37445	-1.41716	0.0188216	0.363166	-1.4613	0.0166321
elfA	18.6972	6.83054	5.06209	0.365324	-1.45275	0.0147962	0.27074	-1.88502	0.00931206
elfC	12.8365	4.25949	5.06858	0.331827	-1.5915	0.0138593	0.394857	-1.3406	0.0179378
elfD	8.99055	3.47105	3.44616	0.386078	-1.37304	0.0154476	0.383309	-1.38342	0.0145053
elfG	13.8871	8.59213	7.89317	0.618713	-0.692657	0.0730221	0.568381	-0.815069	0.050606
emrA	113.282	40.0372	61.5967	0.353429	-1.50051	0.0190544	0.543745	-0.878997	0.0580479
emrB	36.3175	24.2239	37.4908	0.667005	-0.584231	0.137565	1.03231	0.045874	0.977277
emrD	11.4612	7.79355	6.20895	0.679993	-0.556408	0.252227	0.541736	-0.884338	0.144629
emrE	187.781	63.8379	55.3962	0.33996	-1.55656	0.0122341	0.295005	-1.76119	0.00953715
emrK	13.1081	2.83199	2.67595	0.216049	-2.21057	0.00968718	0.204145	-2.29234	0.00858828
emrY	8.51775	1.00671	1.37731	0.11819	-3.08083	0.00859627	0.161699	-2.62862	0.008341
emtA	75.1983	142.832	44.4642	1.89941	0.925549	0.0865438	0.591292	-0.758057	0.0937978
endA	37.404	14.1173	11.7338	0.377428	-1.40573	0.0146732	0.313704	-1.67253	0.0101603
eno	407.603	2458.15	2174.55	6.03074	2.59234	0.00859627	5.33496	2.41548	0.0083171
entA	6.88276	314.824	226.195	45.7409	5.51541	0.00834151	32.864	5.03844	0.0083171
entB	4.48389	442.111	217.578	98.5998	6.62351	0.00834151	48.5244	5.60064	0.0083171
entC	16.5917	328.419	335.191	19.7941	4.307	0.00834151	20.2023	4.33645	0.0083171
entD	500.667	328.466	274.044	0.656055	-0.60811	0.101308	0.547358	-0.869443	0.0457829
entE	10.2216	390.332	303.622	38.1871	5.25501	0.00834151	29.7041	4.89259	0.0083171
entF	7.97502	330.257	227.708	41.4115	5.37196	0.00834151	28.5526	4.83555	0.0083171
entH	5.96938	348.378	254.408	58.3608	5.86693	0.00834151	42.6188	5.41342	0.0083171
entS	33.0446	143.276	115.753	4.33585	2.11631	0.00986586	3.50292	1.80856	0.0104962
envC	265.315	134.846	133.389	0.508249	-0.976393	0.0299533	0.502758	-0.992063	0.0287425
envY	49.2987	20.915	14.2659	0.42425	-1.23701	0.0191201	0.289377	-1.78898	0.00954523
envZ	77.8152	76.5972	49.1663	0.984347	-0.0227606	0.9344	0.631834	-0.662383	0.073716
epd	664.471	653.944	451.203	0.984158	-0.0230381	0.924182	0.679041	-0.55843	0.114927
epmA	76.1373	34.8803	34.1018	0.458123	-1.12619	0.0219108	0.447899	-1.15875	0.0202336
epmB	299.624	104.52	112.287	0.348838	-1.51937	0.0127897	0.374758	-1.41597	0.0135148
epmC	60.5143	91.0993	99.2668	1.50542	0.590164	0.0935415	1.64039	0.714036	0.0627757
eptA	11.1717	4.51218	3.97096	0.403894	-1.30795	0.0179186	0.355447	-1.49229	0.0127336
eptB	205.464	37.1859	36.6207	0.180985	-2.46606	0.00859627	0.178234	-2.48815	0.0083171
eptC	108.493	81.0185	83.0933	0.74676	-0.421283	0.235254	0.765883	-0.384804	0.271794
era	191.08	252.877	320.188	1.32341	0.404257	0.195284	1.67568	0.744743	0.0561915
erpA	389.911	251.902	338.887	0.646049	-0.630284	0.104893	0.86914	-0.20234	0.505771
esrE	0.435833	0	0	0			0
essD	76.2211	13.6241	7.41483	0.178745	-2.48403	0.00859627	0.0972806	-3.3617	0.0083171
essQ	10.6807	3.58127	4.87082	0.335304	-1.57646	0.0477354	0.456041	-1.13276	0.0828865
etk	23.6072	26.7156	30.7606	1.13167	0.178457	0.721145	1.30302	0.381857	0.370375
etp	15.9864	7.27734	9.35947	0.455221	-1.13536	0.0247521	0.585465	-0.772345	0.0587922
eutA	0.918031	0.902011	1.21758	0.98255	-0.0253978	0.631252	1.3263	0.407406	0.870679
eutB	144.389	98.3682	94.6	0.681273	-0.553695	0.106287	0.655175	-0.610048	0.0873361
eutC	65.8372	30.9319	36.1328	0.469823	-1.08981	0.0268859	0.548821	-0.865593	0.0435034
eutD	1.37344	1.33043	1.38145	0.968687	-0.0458972	0.727951	1.00584	0.00839488	0.813764
eutE	0.816028	0.771973	0.781538	0.946013	-0.0800683	0.778077	0.957735	-0.0623021	0.828564
eutG	0.952877	1.1227	0.964959	1.17822	0.236605	0.455575	1.01268	0.0181782	0.960251
eutH	4.16192	2.71274	2.48058	0.6518	-0.617498	0.08771	0.596018	-0.746573	0.0577791
eutJ	0.163728	1.17934	1.02284	7.20306	2.84861	0.00859627	6.24719	2.64321	0.0083171
eutK	10.9763	20.9604	26.8678	1.9096	0.933269	0.11558	2.4478	1.29148	0.0507889
eutL	7.87252	14.798	14.5352	1.87971	0.910509	0.082365	1.84632	0.884656	0.0866054
eutM	3.11499	1.79443	3.48531	0.576064	-0.7957	0.0666288	1.11888	0.162059	0.690943
eutN	0.79079	0.635134	0.985939	0.803164	-0.316234	0.38447	1.24678	0.318204	0.934871
eutP	3.43857	1.2697	1.03203	0.369252	-1.43732	0.0162171	0.300134	-1.73632	0.0108032
eutQ	0.956441	2.00124	1.9352	2.09238	1.06515	0.0257666	2.02334	1.01674	0.0276501
eutR	42.3117	28.2365	32.6792	0.667344	-0.583496	0.129269	0.772345	-0.372682	0.2716
eutS	12.3153	2.53291	1.56322	0.205672	-2.28158	0.0101396	0.126933	-2.97786	0.00832433
eutT	0.848524	1.0402	1.59133	1.22589	0.293827	0.825583	1.87541	0.907203	0.219209
evgA	468.822	330.483	289.967	0.704921	-0.504466	0.133382	0.618502	-0.693151	0.0682702
evgS	131.527	35.9937	52.1104	0.273661	-1.86954	0.0123213	0.396197	-1.33571	0.0214722
exbB	388.953	2054.56	1024.74	5.2823	2.40117	0.00859627	2.63462	1.39759	0.0141828
exbD	190.454	1031.36	624.867	5.41527	2.43703	0.00877597	3.28093	1.71411	0.0114079
exoD	14.5722	6.10695	4.35074	0.419082	-1.2547	0.0209836	0.298564	-1.74389	0.0106655
exoX	95.7073	74.4826	64.9427	0.778233	-0.361725	0.274623	0.678556	-0.559461	0.139478
exuR	179.478	145.786	103.824	0.812279	-0.299953	0.372193	0.578478	-0.789665	0.0821983
exuT	9.29165	7.35605	8.469	0.791685	-0.337002	0.342324	0.911463	-0.133743	0.618293
eyeA	7.88982	38.8694	7.06301	4.92653	2.30057	0.0126417	0.895205	-0.15971	0.573389
fabA	1293.97	1022.07	1046.67	0.789869	-0.340315	0.266881	0.808877	-0.306007	0.315588
fabB	1329.85	542.231	561.483	0.407738	-1.29429	0.0442515	0.422214	-1.24395	0.0455949
fabD	346.297	293.276	355.101	0.846892	-0.23975	0.406041	1.02542	0.0362192	0.907534
fabF	581.301	839.62	920.502	1.44438	0.530451	0.118551	1.58352	0.663136	0.0741483
fabG	672.078	1328.83	1383.58	1.9772	0.983458	0.030665	2.05866	1.04171	0.0263177
fabH	196.06	217.845	297.114	1.11111	0.152002	0.69367	1.51542	0.599717	0.136261
fabI	366.88	779.197	503.112	2.12385	1.08668	0.0257121	1.37133	0.455572	0.168909
fabR	577.761	602.354	305.69	1.04257	0.0601392	0.834318	0.529095	-0.918402	0.0363255
fabZ	604.547	1193.25	1088.89	1.97379	0.980971	0.0299533	1.80117	0.848936	0.0415666
fadA	46.7279	19.0728	17.5212	0.408167	-1.29277	0.0165997	0.374963	-1.41518	0.0131409
fadB	27.266	25.3225	21.0512	0.928721	-0.106682	0.690531	0.772067	-0.373202	0.267225
fadD	43.8078	31.9098	29.9627	0.728404	-0.45719	0.197849	0.683959	-0.548019	0.144148
fadE	33.335	19.5379	18.521	0.586107	-0.770763	0.0545986	0.555604	-0.847871	0.0427521
fadH	7.45708	7.48951	7.28799	1.00435	0.00625928	0.956311	0.977325	-0.0330901	0.863255
fadI	14.0257	19.9719	17.4068	1.42395	0.509896	0.263665	1.24107	0.311579	0.499982
fadJ	20.7057	25.8947	22.9108	1.25061	0.322632	0.282769	1.1065	0.146003	0.616973
fadK	18.6168	7.17571	6.64503	0.385442	-1.37541	0.0281145	0.356937	-1.48626	0.0224119
fadL	49.8247	52.8977	62.7601	1.06168	0.0863432	0.888234	1.25962	0.332986	0.415412
fadM	26.7474	19.2975	20.7667	0.721473	-0.470983	0.187534	0.776402	-0.365125	0.281911
fadR	428.434	265.501	184.161	0.6197	-0.690357	0.0713101	0.429847	-1.21811	0.0193963
fau	70.6788	89.7964	83.0396	1.27049	0.34538	0.694733	1.17489	0.232523	0.873657
fbaA	327.628	1160.58	1125.86	3.54238	1.82472	0.0102708	3.43641	1.7809	0.00974552
fbaB	41.2473	36.419	44.0543	0.882944	-0.179607	0.528933	1.06805	0.0949852	0.746395
fbp	113.629	306.818	219.223	2.70017	1.43305	0.0149323	1.92929	0.948069	0.0347198
fdhD	146.35	93.6568	74.74	0.63995	-0.643969	0.101407	0.510693	-0.969472	0.039977
fdhE	102.474	58.0977	45.1766	0.566951	-0.818705	0.050095	0.440859	-1.18161	0.0214692
fdhF	8.46229	32.5856	21.4997	3.85068	1.94511	0.0995708	2.54064	1.34519	0.239558
fdnG	1.90061	5.00394	5.00178	2.63281	1.3966	0.304835	2.63167	1.39598	0.299174
fdnH	1.55749	2.11806	2.51451	1.35991	0.443514	0.207414	1.61446	0.691053	0.0839623
fdnI	17.7015	11.0329	11.3902	0.623273	-0.682064	0.0993606	0.64346	-0.636078	0.113805
fdoG	83.4011	151.005	101.133	1.81059	0.85646	0.0989927	1.21261	0.278113	0.575242
fdoH	34.8736	43.015	37.2739	1.23346	0.302705	0.305365	1.06883	0.0960325	0.74512
fdoI	84.0021	35.2941	41.4177	0.420158	-1.251	0.0334644	0.493056	-1.02018	0.0503889
fdrA	1.21481	0.801512	0.701851	0.659783	-0.599936	0.131433	0.577746	-0.791493	0.0748488
fdx	268.473	188.127	202.863	0.700728	-0.513074	0.140548	0.755617	-0.404272	0.217986
feaB	19.9437	9.8241	9.61729	0.492592	-1.02154	0.0272693	0.482222	-1.05223	0.0247487
feaR	91.9564	33.1242	30.9921	0.360216	-1.47306	0.0135971	0.337031	-1.56905	0.0113036
fecA	13.7281	48.5152	42.1162	3.534	1.8213	0.0141543	3.06788	1.61724	0.016326
fecB	22.3313	50.6494	28.079	2.26809	1.18148	0.0206134	1.25738	0.330422	0.282702
fecC	9.35276	11.5416	11.4298	1.23403	0.303382	0.405201	1.22207	0.28933	0.431123
fecD	12.4821	13.9623	12.2329	1.11859	0.161681	0.576117	0.980039	-0.0290891	0.921807
fecE	10.6046	14.6661	12.6176	1.38299	0.467792	0.153778	1.18982	0.250744	0.399552
fecI	354.182	351.116	243.606	0.991342	-0.0125456	0.973579	0.687799	-0.539941	0.116413
fecR	27.5096	196.467	155.059	7.14178	2.83628	0.00859627	5.63653	2.49481	0.00832433
feoA	420.483	2281.71	419.423	5.4264	2.44	0.0151786	0.997478	-0.00364342	0.799801
feoB	51.3066	1145.85	108.693	22.3334	4.48113	0.0084411	2.1185	1.08304	0.0532991
feoC	71.9267	594.137	76.5594	8.26032	3.0462	0.00859627	1.06441	0.0900528	0.88078
fepA	8.38825	423.714	274.189	50.5128	5.65858	0.00834151	32.6872	5.03066	0.0083171
fepB	56.7498	202.422	131.878	3.56692	1.83468	0.0100728	2.32384	1.21651	0.0182171
fepC	15.5758	93.2621	64.985	5.98763	2.58198	0.00905698	4.17218	2.0608	0.00992669
fepD	435.249	140.603	102.657	0.323041	-1.63021	0.0113763	0.235858	-2.08401	0.00841073
fepE	5.59448	12.4345	10.0618	2.22264	1.15227	0.0212143	1.79853	0.846819	0.0416698
fepG	16.9835	100.282	65.1126	5.90468	2.56186	0.00859627	3.83387	1.9388	0.00897633
fes	7.653	167.823	135.517	21.929	4.45477	0.00834151	17.7077	4.14631	0.0083171
fetA	134.877	52.8797	49.6973	0.392058	-1.35086	0.0222229	0.368463	-1.44041	0.018318
fetB	25.104	33.897	38.5859	1.35026	0.43324	0.335784	1.53704	0.620157	0.178353
ffh	194.547	262.527	214.51	1.34942	0.432344	0.212778	1.10261	0.140927	0.679713
ffs	569.206	117.926	109.296	0.207177	-2.27107	0.0106715	0.192014	-2.38072	0.00926589
fhlA	33.9354	29.4534	21.5847	0.867928	-0.204353	0.499268	0.636054	-0.652779	0.10898
fhuA	114.798	601.867	375.511	5.24283	2.39035	0.00877597	3.27105	1.70976	0.0107574
fhuB	16.424	62.2262	64.0945	3.78874	1.92172	0.00968718	3.90249	1.9644	0.00869224
fhuC	50.5683	192.486	136.08	3.80646	1.92845	0.0106715	2.69102	1.42815	0.016625
fhuD	45.3583	84.1093	79.1033	1.85433	0.890899	0.0398365	1.74397	0.802372	0.0507069
fhuE	22.7775	138.586	102.966	6.08435	2.6051	0.00859627	4.52052	2.17649	0.00841073
fhuF	822.978	1139.07	770.111	1.38408	0.468931	0.148421	0.935762	-0.095787	0.744301
fic	16.367	20.4728	18.8913	1.25086	0.32292	0.295448	1.15423	0.206935	0.49291
fieF	358.525	137.47	105.942	0.383431	-1.38296	0.0153895	0.295495	-1.75879	0.0098074
fimA	196.908	377.772	602.364	1.91852	0.939996	0.0580432	3.05911	1.61311	0.0159175
fimB	94.9285	97.2015	150.857	1.02394	0.0341373	0.806287	1.58917	0.668272	0.35587
fimC	59.6194	39.4991	36.0902	0.66252	-0.593964	0.169895	0.605344	-0.724174	0.118206
fimD	101.565	14.0679	25.1431	0.13851	-2.85193	0.00859627	0.247555	-2.01418	0.00923033
fimE	16.728	10.0249	9.4466	0.599288	-0.738679	0.0645081	0.564719	-0.824395	0.0508314
fimF	33.0653	8.29451	15.5638	0.250853	-1.99509	0.00997246	0.470698	-1.08713	0.0266389
fimG	19.8116	9.91902	11.4924	0.500666	-0.998079	0.0373676	0.580085	-0.785665	0.0633612
fimH	46.4981	11.4792	12.6668	0.246875	-2.01814	0.00930282	0.272415	-1.87612	0.00911834
fimI	231.318	89.4942	194.754	0.386888	-1.37001	0.023468	0.84193	-0.248228	0.434449
fis	448.26	124.412	303.416	0.277544	-1.84921	0.0100482	0.676875	-0.563039	0.103713
fiu	8.11165	1204.48	397.761	148.487	7.21419	0.00859627	49.0358	5.61576	0.0083171
fixA	3.34656	2.32813	2.26193	0.695678	-0.523508	0.137565	0.675899	-0.56512	0.116138
fixB	1.76675	1.08228	1.02732	0.612582	-0.707025	0.0708025	0.58147	-0.782222	0.0570543
fixC	1.4379	1.74639	1.77437	1.21454	0.280412	0.975703	1.234	0.30334	0.946418
fixX	0	0.825035	0.675631
fklB	99.1547	228.953	271.9	2.30905	1.2073	0.0193731	2.74218	1.45532	0.0124477
fkpA	319.765	644.494	416.937	2.01552	1.01115	0.0344289	1.30389	0.382818	0.264868
fkpB	694.822	338.833	341.756	0.487654	-1.03607	0.026695	0.491861	-1.02368	0.0264737
flc	83.3629	60.5462	39.6505	0.726296	-0.46137	0.260674	0.475637	-1.07207	0.0640628
fldA	1037.18	402.595	323.858	0.388163	-1.36526	0.0159691	0.312249	-1.67923	0.0104621
fldB	171.418	126.187	86.3069	0.736136	-0.441955	0.164769	0.503487	-0.989973	0.0286683
flgA	8.27624	362.091	32.8722	43.7506	5.45123	0.00849742	3.97187	1.98982	0.0205918
flgB	3.85758	1527.95	69.171	396.089	8.62968	0.00834151	17.9312	4.1644	0.0083171
flgC	12.1515	1226.53	108.348	100.936	6.6573	0.00834151	8.91638	3.15646	0.0107713
flgD	2.89095	839.539	86.1629	290.402	8.18191	0.00834151	29.8044	4.89745	0.00843019
flgE	5.50834	494.784	67.2118	89.8245	6.48904	0.0084411	12.2018	3.60902	0.00925943
flgF	9.85715	625.607	86.9316	63.4673	5.98794	0.00834151	8.81913	3.14064	0.0091475
flgG	8.86078	308.553	121.297	34.8224	5.12194	0.0120865	13.6892	3.77497	0.0206409
flgH	5.37618	188.027	30.451	34.974	5.12821	0.00859627	5.66406	2.50184	0.0139953
flgI	3.71367	86.0055	23.7803	23.1591	4.53351	0.0112146	6.40343	2.67885	0.0321342
flgJ	3.53351	74.7234	15.9594	21.1471	4.40239	0.00923853	4.51659	2.17524	0.0292333
flgK	6.15764	439.326	40.1108	71.3466	6.15677	0.00834151	6.51399	2.70354	0.00832433
flgL	43.9571	442.476	54.2712	10.0661	3.33143	0.0109291	1.23464	0.30409	0.797046
flgM	69.6979	606.054	46.9985	8.69544	3.12026	0.00864099	0.674318	-0.568499	0.148434
flgN	103.858	477.274	56.3853	4.59545	2.20021	0.0116797	0.542907	-0.881223	0.0642749
flhA	5.77324	76.0076	23.8211	13.1655	3.71869	0.0213	4.12613	2.04479	0.097836
flhB	2.21092	97.6502	10.163	44.1672	5.4649	0.00834151	4.59674	2.20061	0.0115782
flhC	61.6816	138.934	100.161	2.25244	1.17149	0.0262635	1.62383	0.699404	0.0833384
flhD	75.8562	108.466	55.3838	1.42989	0.515901	0.124282	0.730115	-0.453804	0.161658
flhE	14.0032	57.8018	24.8496	4.12775	2.04535	0.175712	1.77456	0.827462	0.81115
fliA	7.48357	864.589	67.3265	115.532	6.85214	0.00834151	8.99658	3.16938	0.00897633
fliC	107.879	4213.35	711.99	39.0562	5.28748	0.00859627	6.59989	2.72244	0.0113047
fliD	4.47922	213.978	47.1245	47.7714	5.57808	0.00907262	10.5207	3.39516	0.0171352
fliE	2.95736	275.788	28.1113	93.2547	6.5431	0.00834151	9.50552	3.24877	0.0083171
fliF	3.40143	282.407	28.7361	83.0261	6.37549	0.00834151	8.44824	3.07865	0.00832433
fliG	6.01895	406.218	54.9017	67.4898	6.0766	0.00859627	9.12147	3.18927	0.0104621
fliH	2.53414	164.145	18.2449	64.7735	6.01733	0.00834151	7.19962	2.84792	0.0083171
fliI	4.26726	83.6246	15.5376	19.5968	4.29255	0.00859627	3.64113	1.86439	0.0216226
fliJ	3.94813	87.0163	16.6104	22.0398	4.46204	0.00859627	4.20715	2.07284	0.0227576
fliK	5.37196	42.5123	13.1871	7.91375	2.98436	0.0223268	2.4548	1.2956	0.18065
fliL	1.90069	399.128	56.6999	209.991	7.71418	0.00834151	29.8312	4.89875	0.0083171
fliM	8.33013	254.186	39.5101	30.5141	4.9314	0.0084411	4.74304	2.24581	0.0120609
fliN	2.98469	263.727	47.2894	88.3598	6.46532	0.00834151	15.844	3.98586	0.00841073
fliO	5.92583	212.89	38.9449	35.9257	5.16694	0.00859627	6.57206	2.71635	0.011674
fliP	6.95668	80.039	17.7164	11.5053	3.52423	0.00859627	2.54667	1.34861	0.0327264
fliQ	9.53649	55.2666	34.4094	5.79527	2.53488	0.0515641	3.60818	1.85127	0.113931
fliR	18.8736	16.617	11.1743	0.880433	-0.183715	0.494901	0.59206	-0.756186	0.155319
fliS	5.70421	236.841	37.4482	41.5204	5.37575	0.00859627	6.56501	2.7148	0.0164844
fliT	13.8269	306.486	82.0059	22.1659	4.47027	0.0104473	5.93088	2.56825	0.0301951
fliY	393.494	569.454	483.707	1.44717	0.533238	0.118551	1.22926	0.297791	0.328826
fliZ	36.0003	317.24	43.2204	8.81214	3.13949	0.0126773	1.20056	0.263703	0.882605
flk	43.9523	30.0989	31.6005	0.684809	-0.546226	0.111182	0.718972	-0.475993	0.147762
flu	7.52773	22.6806	19.5989	3.01294	1.59117	0.0119451	2.60356	1.38048	0.0140486
flxA	49.9567	291.824	38.6492	5.84154	2.54635	0.0106544	0.773653	-0.370241	0.2997
fmt	129.259	225.522	157.268	1.74472	0.802998	0.0545367	1.21668	0.282955	0.375842
fnr	2372.24	271.272	477.505	0.114353	-3.12844	0.00859627	0.201289	-2.31266	0.00832433
fnrS	1990.92	3864.12	253.617	1.94088	0.956708	0.0322265	0.127387	-2.97271	0.0083171
focA	322.2	760.19	104.39	2.35937	1.2384	0.0183284	0.323991	-1.62597	0.010382
focB	30.23	19.914	14.7444	0.658749	-0.602199	0.0884624	0.487741	-1.03581	0.0258713
folA	261.067	66.9802	140.155	0.256563	-1.96261	0.013991	0.536854	-0.897397	0.0676752
folB	73.5991	44.5634	43.3141	0.605489	-0.723827	0.0862686	0.588514	-0.76485	0.0757973
folC	142.319	98.6637	138.899	0.693258	-0.528537	0.125386	0.97597	-0.0350916	0.897514
folD	235.752	145.852	136.947	0.618667	-0.692765	0.0664604	0.580895	-0.783652	0.0502878
folE	539.24	491.229	581.678	0.910964	-0.134533	0.622079	1.0787	0.109292	0.823433
folK	339.625	120.179	160.442	0.353858	-1.49876	0.0167043	0.47241	-1.08189	0.0320463
folM	110.54	42.7286	41.4469	0.386546	-1.37129	0.0177705	0.374951	-1.41523	0.0157153
folP	50.7605	87.7836	87.2568	1.72937	0.790245	0.0555511	1.71899	0.781561	0.0553305
folX	190.193	794.817	518.766	4.17901	2.06316	0.0136572	2.72758	1.44762	0.0268854
fpr	70.4578	71.174	54.1437	1.01017	0.0145918	0.86402	0.768456	-0.379965	0.302279
frc	11.9233	2.98291	2.57609	0.250174	-1.99899	0.00930282	0.216055	-2.21053	0.00832433
frdA	76.4253	498.031	122.972	6.51657	2.70411	0.0311208	1.60905	0.686212	0.597854
frdB	16.3518	402.018	83.3984	24.5855	4.61974	0.0113071	5.10025	2.35057	0.0501219
frdC	22.2697	418.431	63.6235	18.7893	4.23184	0.00934734	2.85696	1.51448	0.0739822
frdD	18.0094	167.709	42.7657	9.31233	3.21914	0.0201669	2.37464	1.24771	0.210211
fre	242.362	324.676	243.56	1.33963	0.421838	0.184717	1.00494	0.00710966	0.985451
frlA	3.30724	0.892122	0.954766	0.269748	-1.89031	0.0134179	0.28869	-1.79241	0.013
frlB	9.28949	3.74275	3.70928	0.402901	-1.3115	0.0166504	0.399298	-1.32446	0.0153571
frlC	3.79001	2.66907	2.81543	0.704236	-0.505868	0.133964	0.742856	-0.428845	0.188204
frlD	5.02142	5.50692	4.19987	1.09668	0.133149	0.644826	0.83639	-0.257751	0.380875
frlR	108.791	49.3619	36.9876	0.453733	-1.14008	0.0290333	0.339989	-1.55644	0.0143953
frmA	36.8952	39.7644	30.0417	1.07776	0.108041	0.710604	0.814243	-0.296469	0.327715
frmB	119.084	67.4368	50.8811	0.566296	-0.820372	0.0484525	0.427271	-1.22678	0.0189846
frmR	12.2404	16.4463	16.6988	1.34361	0.426111	0.201604	1.36423	0.44809	0.188351
frr	1319.4	743.766	936.097	0.563716	-0.826961	0.0765913	0.709487	-0.495152	0.192367
frsA	72.7715	70.1956	59.1681	0.964603	-0.0519926	0.792335	0.813068	-0.298552	0.370375
fruA	71.8268	41.3048	70.8558	0.57506	-0.798215	0.120029	0.986481	-0.0196361	0.748113
fruB	107.053	54.3253	173.699	0.507463	-0.978625	0.0456644	1.62255	0.698267	0.114259
fruK	63.6392	56.8003	117.825	0.892537	-0.164017	0.531816	1.85145	0.888658	0.233304
frvA	3.36555	1.62754	1.14665	0.483589	-1.04815	0.0399924	0.340702	-1.55342	0.016107
frvB	3.4597	1.40074	1.40039	0.404871	-1.30446	0.0167043	0.404771	-1.30482	0.0158607
frvR	8.96086	2.91987	4.08526	0.325847	-1.61773	0.0156797	0.455901	-1.13321	0.0314093
frvX	5.76446	5.01754	5.03663	0.870428	-0.200204	0.484559	0.873739	-0.194726	0.505191
frwA	3.53758	1.97432	1.7767	0.558099	-0.841406	0.115529	0.502235	-0.993565	0.0822804
frwB	13.1185	2.47575	3.3419	0.188723	-2.40566	0.00859627	0.254748	-1.97286	0.00859412
frwC	1.43012	0.986749	0.915728	0.689975	-0.535384	0.228896	0.640314	-0.643148	0.173474
frwD	10.4127	3.92777	5.0401	0.377211	-1.40656	0.0149792	0.484035	-1.04682	0.0267073
fryA	6.97333	3.75716	3.79537	0.538791	-0.892204	0.0645023	0.54427	-0.877605	0.0656209
fryB	2.15569	1.17082	0.862445	0.543132	-0.880626	0.0398365	0.400078	-1.32165	0.0158512
fryC	1.82093	1.19766	1.18214	0.657717	-0.60446	0.212889	0.649194	-0.623278	0.199182
fsaA	15.281	14.4289	10.3402	0.944236	-0.0827809	0.763123	0.676674	-0.563468	0.105166
fsaB	7.23837	3.76563	3.98057	0.520232	-0.942772	0.0996215	0.549926	-0.86269	0.111687
fsr	48.4279	37.2776	27.9281	0.769755	-0.377529	0.233522	0.576694	-0.794123	0.0520331
ftnA	293.743	103.415	65.6495	0.35206	-1.5061	0.0136977	0.223493	-2.1617	0.00841073
ftnB	170.939	78.4835	55.2939	0.459132	-1.12302	0.0222937	0.323472	-1.62829	0.010382
ftsA	472.733	379.193	340.163	0.80213	-0.318093	0.284187	0.719567	-0.4748	0.14819
ftsB	210.385	107.793	113.065	0.512363	-0.964762	0.0354543	0.537421	-0.895875	0.0415922
ftsE	150.421	212.229	150.086	1.41091	0.496622	0.135075	0.997775	-0.00321299	0.985451
ftsH	372.866	523.831	420.814	1.40488	0.490445	0.137135	1.12859	0.174525	0.545535
ftsI	981.532	498.603	375.826	0.507984	-0.977144	0.0334981	0.382898	-1.38497	0.0151312
ftsK	244.636	223.459	183.091	0.913435	-0.130626	0.637872	0.748423	-0.418074	0.192424
ftsL	476.371	910.48	773.155	1.91128	0.934543	0.0373079	1.62301	0.698673	0.0740496
ftsN	355.166	90.1286	86.6458	0.253765	-1.97844	0.00957957	0.243959	-2.03529	0.00854246
ftsP	116.302	107.41	99.3814	0.923548	-0.114742	0.677812	0.854512	-0.226828	0.442714
ftsQ	416.572	181.291	225.772	0.435198	-1.20026	0.0213217	0.541976	-0.883698	0.04154
ftsW	381.993	73.4269	90.0914	0.192221	-2.37917	0.00859627	0.235846	-2.08408	0.00841073
ftsX	148.78	115.527	90.9678	0.776494	-0.364952	0.249	0.611423	-0.709756	0.0682702
ftsY	284.401	241.652	157.308	0.849687	-0.234997	0.432539	0.553119	-0.854339	0.0472064
ftsZ	241.27	522.892	411.733	2.16725	1.11586	0.0259699	1.70652	0.771059	0.0590351
fucA	7.38352	3.98065	4.78412	0.539126	-0.891305	0.138744	0.647946	-0.626055	0.213384
fucI	7.0328	5.39897	4.91623	0.767685	-0.381414	0.212778	0.699043	-0.516546	0.125737
fucK	18.2234	11.2161	11.1191	0.61548	-0.700215	0.0916853	0.610156	-0.712749	0.0873361
fucO	9.70348	14.5747	17.1275	1.502	0.586889	0.49988	1.76509	0.819743	0.299899
fucP	5.30504	1.79913	1.41666	0.339135	-1.56007	0.0122119	0.26704	-1.90487	0.00882786
fucR	103.628	61.6446	42.7746	0.594866	-0.749363	0.0852928	0.412772	-1.27658	0.0254944
fucU	39.6	35.369	29.8599	0.893157	-0.163014	0.564724	0.754038	-0.407291	0.273755
fumA	178.792	130.127	117.102	0.727813	-0.458361	0.157945	0.654961	-0.610519	0.0873361
fumB	6.23488	14.5959	13.9458	2.34101	1.22713	0.264612	2.23675	1.1614	0.292407
fumC	29.683	13.9227	15.5369	0.469047	-1.0922	0.0235853	0.523428	-0.933937	0.0325898
fur	1802.53	966.779	707.438	0.536344	-0.898769	0.036656	0.392468	-1.34935	0.0146911
fusA	815.272	6025.7	4457.39	7.39104	2.88578	0.00859627	5.46737	2.45085	0.008341
fxsA	253.916	85.4224	72.1495	0.33642	-1.57166	0.0121646	0.284147	-1.81529	0.00928809
gabD	4.95201	10.9825	13.522	2.21779	1.14912	0.0244294	2.73062	1.44923	0.0141699
gabP	8.48321	3.10389	3.38796	0.365886	-1.45053	0.023468	0.399372	-1.32419	0.0267368
gabT	7.44293	10.9823	15.2878	1.47554	0.561241	0.106287	2.054	1.03844	0.0264737
gadA	9.70969	6.76526	6.69689	0.696754	-0.52128	0.234587	0.689712	-0.535935	0.224431
gadB	8.48321	5.24309	4.68755	0.618055	-0.694193	0.0801643	0.552568	-0.855775	0.0498896
gadC	18.5671	7.50252	7.50109	0.404076	-1.3073	0.0188266	0.403999	-1.30758	0.0178331
gadE	20.0317	12.3369	5.97802	0.615872	-0.699298	0.112312	0.298429	-1.74454	0.0157607
gadW	203.194	68.5772	72.7562	0.337497	-1.56706	0.0120891	0.358063	-1.48171	0.0120609
gadX	162.535	143.405	129.169	0.882301	-0.180658	0.533513	0.794717	-0.331486	0.298219
gadY	39033.6	2036.37	1590.07	0.0521696	-4.26065	0.00834151	0.0407361	-4.61755	0.0083171
galE	60.0193	82.1916	57.6535	1.36942	0.453565	0.272822	0.960583	-0.0580173	0.795363
galK	53.9218	90.699	79.8001	1.68205	0.750217	0.0925032	1.47992	0.565521	0.166135
galM	66.2863	189.199	127.758	2.85427	1.51312	0.0131886	1.92736	0.946627	0.033462
galP	37.1475	147.583	91.3644	3.97289	1.99019	0.0100728	2.4595	1.29837	0.0186797
galR	162.493	59.1881	45.8793	0.36425	-1.457	0.0154536	0.282346	-1.82446	0.0099648
galS	30.2524	24.6963	18.7417	0.816344	-0.292751	0.317019	0.619512	-0.690797	0.0655956
galT	36.7817	48.9759	49.4325	1.33153	0.413083	0.41719	1.34394	0.426471	0.405268
galU	154.173	226.087	197.763	1.46644	0.552323	0.125582	1.28273	0.35922	0.275081
gapA	2118.11	4795.71	3450.88	2.26414	1.17897	0.0201669	1.62922	0.704185	0.0638753
gapC	441.15	197.861	177.334	0.448513	-1.15678	0.021435	0.401982	-1.3148	0.0156355
garD	5.96403	13.9779	12.5695	2.3437	1.22879	0.200967	2.10755	1.07556	0.261067
garK	9.35746	9.35602	9.84195	0.999846	-0.00022264	0.816042	1.05177	0.072826	0.948954
garL	6.69311	10.9017	12.1474	1.6288	0.703809	0.750451	1.81492	0.859904	0.60912
garP	2.6727	2.83234	3.30342	1.05973	0.0836958	0.679569	1.23599	0.305661	0.897514
garR	7.94322	16.6046	15.775	2.09042	1.06379	0.286071	1.98596	0.98984	0.328645
gatA	282.413	2369.32	1109.17	8.38955	3.06859	0.00864099	3.92748	1.97361	0.0120811
gatB	291.684	2661.61	1165.23	9.12497	3.18982	0.00859627	3.99482	1.99813	0.00995559
gatC	342.229	875.032	670.097	2.55686	1.35437	0.0154536	1.95804	0.969407	0.0314389
gatD	102.186	535.226	334.018	5.23777	2.38895	0.0111391	3.26873	1.70873	0.0193437
gatR	351.938	103.084	86.1191	0.292904	-1.7715	0.0101642	0.2447	-2.03091	0.00843019
gatY	1148.75	3898.21	1982.04	3.39343	1.76275	0.0108712	1.72539	0.78692	0.0553305
gatZ	233.215	3375.89	1571.82	14.4754	3.85553	0.00834151	6.73979	2.7527	0.0083171
gcd	61.7717	94.4049	101.792	1.52829	0.611915	0.0991112	1.64787	0.720604	0.0688522
gcl	3.34216	3.28564	4.38474	0.98309	-0.0246046	0.834318	1.31195	0.391711	0.397991
gcvA	113.779	60.5602	46.0899	0.532262	-0.909791	0.0353354	0.405083	-1.30371	0.0156682
gcvB	1019.75	1388.97	388.81	1.36207	0.445805	0.958275	0.381281	-1.39107	0.0813818
gcvH	57.6082	183.243	47.2217	3.18085	1.66941	0.0109473	0.819704	-0.286825	0.340909
gcvP	14.1858	41.7083	24.2133	2.94014	1.55589	0.0231915	1.70687	0.771349	0.117767
gcvR	252.801	377.665	265.253	1.49392	0.579105	0.153385	1.04925	0.0693631	0.898998
gcvT	24.2637	60.7515	31.9393	2.50381	1.32412	0.0204252	1.31634	0.396534	0.264442
gdhA	325.737	1712.58	1155.56	5.25755	2.39439	0.010475	3.54752	1.82681	0.0151057
gfcA	17.3818	14.1738	18.0541	0.815442	-0.294345	0.352433	1.03868	0.0547479	0.933222
gfcB	28.4175	5.41913	3.51409	0.190697	-2.39064	0.00873425	0.123659	-3.01556	0.0083171
gfcC	3.80363	2.87208	2.88539	0.755089	-0.405282	0.233961	0.758587	-0.398613	0.243846
gfcD	15.2924	6.17278	6.603	0.403649	-1.30883	0.0199164	0.431782	-1.21163	0.0220432
gfcE	20.1664	6.66569	7.36739	0.330534	-1.59713	0.0127897	0.36533	-1.45273	0.0139953
ggt	16.4817	11.0492	10.9302	0.670393	-0.576921	0.157945	0.663174	-0.59254	0.146376
ghrA	115.761	140.108	105.564	1.21032	0.275385	0.350759	0.911911	-0.133035	0.644337
ghrB	170.966	220.334	216.157	1.28875	0.365978	0.384993	1.26432	0.338364	0.429401
glcA	39.9236	14.4071	12.6967	0.360868	-1.47046	0.0148551	0.318025	-1.65279	0.011217
glcB	43.8227	114.384	91.1563	2.61016	1.38414	0.0640252	2.08012	1.05667	0.118984
glcC	130.18	82.7587	93.2114	0.635728	-0.653519	0.0760384	0.716022	-0.481925	0.146136
glcD	682.976	81.2128	42.0143	0.11891	-3.07206	0.00859627	0.0615164	-4.02288	0.0083171
glcE	50.8273	49.8101	23.1071	0.979989	-0.029163	0.77379	0.45462	-1.13727	0.0496471
glcF	77.9812	68.0259	40.1735	0.872338	-0.197041	0.511682	0.515169	-0.956882	0.0730643
glcG	70.7827	217.802	143.783	3.07705	1.62155	0.0371354	2.03134	1.02243	0.111681
gldA	13.8887	73.2491	39.155	5.27399	2.3989	0.224375	2.81919	1.49528	0.582546
glf	144.112	227.407	210.663	1.57799	0.658089	0.566503	1.4618	0.54775	0.682833
glgA	78.2067	153.265	159.171	1.95974	0.970662	0.0307503	2.03526	1.02521	0.0266015
glgB	56.1464	192.409	147.291	3.42691	1.77691	0.0102891	2.62334	1.3914	0.0141286
glgC	90.0039	139.057	135.455	1.54501	0.627613	0.142324	1.50499	0.589758	0.156555
glgP	146.911	166.082	171.942	1.1305	0.176961	0.589948	1.17039	0.226987	0.494597
glgS	168.194	68.2388	25.4217	0.405715	-1.30146	0.0188266	0.151145	-2.72599	0.0083171
glgX	72.9341	136.268	113.72	1.86837	0.901781	0.0358747	1.55922	0.640822	0.0786438
glk	84.6219	174.794	116.461	2.06559	1.04655	0.0278695	1.37625	0.460741	0.164725
glmM	141.358	280.474	260.34	1.98415	0.988518	0.0580949	1.84171	0.881043	0.0747876
glmS	272.328	435.31	379.343	1.59848	0.676697	0.0706033	1.39296	0.478157	0.148742
glmU	288.888	335.914	266.761	1.16278	0.217582	0.477893	0.923406	-0.114963	0.688908
glmY	2145.62	382.392	445.379	0.178219	-2.48827	0.00859627	0.207575	-2.26829	0.00832433
glmZ	13754.2	804.063	1076.48	0.0584594	-4.09642	0.00834151	0.0782652	-3.67548	0.0083171
glnA	737.704	1018.09	1194.83	1.38008	0.464754	0.156947	1.61966	0.695694	0.0682702
glnB	987.226	155.303	139.985	0.157313	-2.66829	0.00877597	0.141797	-2.81811	0.00832433
glnD	45.6422	56.1026	64.3434	1.22918	0.297699	0.477893	1.40973	0.495422	0.247977
glnE	56.5975	63.5014	61.4256	1.12198	0.16605	0.560438	1.08531	0.118102	0.67953
glnG	113.892	111.654	145.216	0.980353	-0.0286264	0.880807	1.27504	0.350543	0.350884
glnH	398.657	640.92	428.897	1.6077	0.684997	0.114033	1.07585	0.105483	0.83454
glnK	5.94083	9.13197	4.60202	1.53715	0.620262	0.527199	0.774642	-0.368398	0.342841
glnL	99.5185	145.376	163.364	1.46079	0.546754	0.109668	1.64155	0.715055	0.0635075
glnP	249.296	180.466	144.948	0.723901	-0.466136	0.219166	0.58143	-0.782323	0.0842636
glnQ	137.755	269.239	266.029	1.95448	0.966784	0.0413894	1.93118	0.949482	0.0424115
glnS	176.099	204.382	177.257	1.16061	0.214881	0.567858	1.00658	0.00945773	0.96371
glnU	661.868	527.543	793.103	0.797052	-0.327254	0.377071	1.19828	0.260965	0.905851
glnV	2594.87	1508.56	2621.45	0.581361	-0.782493	0.076895	1.01024	0.0146989	0.947279
glnW	1138.76	521.835	1068.44	0.458247	-1.1258	0.0595189	0.938249	-0.0919568	0.656788
glnX	414.654	1261.78	2082.09	3.04297	1.60548	0.0300634	5.02127	2.32805	0.0120609
gloA	201.43	134.705	156.788	0.66874	-0.580482	0.102327	0.778372	-0.361469	0.249424
gloB	76.1689	77.8732	72.2466	1.02238	0.0319245	0.90359	0.948505	-0.076273	0.799245
glpA	1.59713	3.01429	3.619	1.88732	0.916337	0.968251	2.26594	1.18011	0.789446
glpB	2.59449	3.13386	3.57083	1.20789	0.272491	0.816256	1.37632	0.460811	0.559098
glpC	7.9618	3.34718	3.29971	0.420405	-1.25015	0.0299533	0.414443	-1.27075	0.0275184
glpD	17.099	15.5461	15.762	0.909185	-0.137354	0.598596	0.921808	-0.117462	0.634118
glpE	362.874	130.958	156.022	0.360891	-1.47037	0.0162171	0.429963	-1.21772	0.0228064
glpF	17.6766	12.4307	10.0157	0.70323	-0.507931	0.150924	0.566611	-0.819568	0.0545118
glpG	236.299	137.447	135.415	0.581664	-0.781742	0.0507303	0.573067	-0.803224	0.0474267
glpK	25.839	21.694	21.2486	0.839583	-0.252255	0.449338	0.822345	-0.282185	0.414334
glpQ	122.001	54.2701	50.8523	0.444834	-1.16866	0.0238692	0.41682	-1.2625	0.0190362
glpR	166.451	83.2945	100.08	0.500416	-0.998801	0.0382582	0.601257	-0.733947	0.0742614
glpT	3.04934	2.48356	3.25932	0.814459	-0.296086	0.402348	1.06886	0.0960756	0.87776
glpX	27.7552	39.344	26.7025	1.41754	0.503384	0.566738	0.96207	-0.0557857	0.667983
glrK	42.4697	33.7926	32.3053	0.795686	-0.329729	0.275866	0.760666	-0.394664	0.211079
glrR	34.4244	40.8867	41.7718	1.18772	0.2482	0.509359	1.21343	0.279096	0.455963
glsA	5.34644	2.13045	1.90259	0.39848	-1.32742	0.0309603	0.35586	-1.49062	0.0225579
glsB	70.5073	45.4955	50.2057	0.645259	-0.63205	0.0897291	0.712063	-0.489923	0.149703
gltA	996.41	711.553	797.191	0.714116	-0.485769	0.146841	0.800063	-0.321814	0.296793
gltB	467.909	514.419	724.517	1.0994	0.136716	0.618523	1.54842	0.630794	0.081683
gltD	509.425	660.325	778.282	1.29622	0.374307	0.230847	1.52777	0.611424	0.0937997
gltF	39.1957	34.062	34.522	0.869024	-0.202532	0.498177	0.88076	-0.183179	0.538544
gltI	116.922	277.598	229.688	2.37421	1.24745	0.0331542	1.96445	0.974122	0.0580479
gltJ	135.354	91.706	75.9581	0.677528	-0.561648	0.104631	0.561182	-0.83346	0.0430813
gltK	36.0274	86.3166	79.2948	2.39586	1.26054	0.0176301	2.20096	1.13813	0.0209824
gltL	106.238	85.1612	76.177	0.80161	-0.319027	0.284071	0.717043	-0.479868	0.146376
gltP	54.6819	100.67	84.7868	1.84101	0.880501	0.0546927	1.55055	0.632776	0.111684
gltS	104.077	28.795	31.4957	0.276671	-1.85376	0.0100728	0.30262	-1.72442	0.00977585
gltT	4064.58	1386.8	3434.79	0.341193	-1.55134	0.0244294	0.845054	-0.242885	0.454423
gltU	103549	7019.14	10851.3	0.0677859	-3.88287	0.00834151	0.104795	-3.25436	0.0083171
gltV	34973	2262.7	4069.87	0.0646985	-3.95012	0.00834151	0.116372	-3.10319	0.0083171
gltW	4163.95	1422.18	3390.1	0.341546	-1.54985	0.024344	0.814154	-0.296626	0.383618
gltX	284.26	299.057	260.546	1.05206	0.0732105	0.789626	0.916576	-0.125674	0.6685
gluQ	36.2993	27.791	34.4615	0.765607	-0.385324	0.213623	0.949371	-0.0749561	0.799245
glvC	10.0071	2.1835	2.23234	0.218194	-2.19632	0.00877597	0.223075	-2.1644	0.00840811
glvG	12.0719	5.33862	5.72813	0.442237	-1.17711	0.0209506	0.474503	-1.07551	0.0246477
glxK	1.23125	2.63217	2.80805	2.13781	1.09614	0.11289	2.28066	1.18945	0.0897856
glxR	2.66397	1.19983	1.82361	0.450391	-1.15075	0.0214699	0.684546	-0.546781	0.11167
glyA	795.505	708.053	1060.41	0.890067	-0.168014	0.559757	1.33301	0.414683	0.491604
glyQ	122.791	232.819	128.27	1.89606	0.923003	0.0580432	1.04462	0.0629813	0.93475
glyS	183.46	469.426	324.443	2.55875	1.35544	0.0152167	1.76847	0.822503	0.0444273
glyT	11630.5	1486.99	3386.93	0.127853	-2.96745	0.00859627	0.291211	-1.77986	0.0094309
glyU	3222.56	223.765	173.694	0.069437	-3.84815	0.00859627	0.0538995	-4.21359	0.0083171
glyV	8895.35	3379.09	2850.27	0.379872	-1.39641	0.0166239	0.320422	-1.64195	0.0114079
glyW	813.264	213.285	255.716	0.262258	-1.93094	0.0100728	0.314431	-1.66918	0.010858
glyX	3002.02	524.1	362.615	0.174583	-2.51802	0.0139224	0.12079	-3.04942	0.00951526
glyY	3022.07	1471.73	1232.21	0.486994	-1.03802	0.031016	0.407739	-1.29428	0.018344
gmd	15.4418	10.5655	10.7348	0.684217	-0.547474	0.19084	0.695178	-0.524546	0.199034
gmhA	410.759	704.826	472.948	1.71591	0.778975	0.0515815	1.1514	0.203391	0.495799
gmhB	157.725	134.143	98.0212	0.850487	-0.233639	0.42955	0.621469	-0.686246	0.0743758
gmk	628.485	570.215	419.819	0.907284	-0.140375	0.625657	0.667985	-0.582112	0.104512
gmr	35.7425	25.9567	29.4854	0.726216	-0.46153	0.154708	0.82494	-0.27764	0.346406
gnd	396.411	1064.76	915.008	2.68601	1.42546	0.0139993	2.30823	1.20679	0.0183828
gnsA	176.369	91.4325	57.5963	0.518416	-0.947819	0.0377788	0.326567	-1.61455	0.0119464
gnsB	8235.6	1242.4	1195.68	0.150857	-2.72875	0.0100795	0.145184	-2.78404	0.00899886
gntK	19.2988	8.56889	6.45644	0.444011	-1.17133	0.0204215	0.334551	-1.5797	0.011038
gntP	10.5179	7.73484	7.34446	0.735395	-0.443409	0.234008	0.698279	-0.518124	0.180789
gntR	395.431	129.684	85.4488	0.327957	-1.60842	0.0119397	0.21609	-2.21029	0.008341
gntT	34.6452	12.5333	11.4712	0.361761	-1.46689	0.0142687	0.331106	-1.59463	0.0113756
gntU	15.0113	8.39642	8.52651	0.55934	-0.838201	0.0536564	0.568007	-0.81602	0.0559777
gntX	102.732	62.8425	75.1314	0.611713	-0.709074	0.085482	0.731334	-0.451398	0.201553
gor	101.044	122.1	114.709	1.20839	0.273083	0.434565	1.13524	0.182998	0.614095
gph	101.621	85.3603	116.376	0.83999	-0.251555	0.432539	1.1452	0.195604	0.72148
gpmA	519.59	1477.79	1026.94	2.84415	1.508	0.0127897	1.97644	0.982908	0.0297032
gpmM	172.158	656.685	259.711	3.81442	1.93146	0.0226707	1.50856	0.593173	0.314723
gpp	174.32	359.907	404.386	2.06463	1.04589	0.0322534	2.31979	1.214	0.0227576
gpr	28.5045	45.3224	27.6424	1.59001	0.669038	0.198604	0.969757	-0.0443053	0.776941
gpsA	147.112	142.293	163.893	0.967238	-0.0480571	0.865091	1.11407	0.155838	0.619117
gpt	333.447	90.8732	143.11	0.272527	-1.87553	0.00991127	0.429183	-1.22034	0.018095
grcA	3166.84	8065.84	1767.83	2.54697	1.34878	0.0987469	0.558232	-0.841064	0.121186
greA	313.473	286.851	247.482	0.915074	-0.128039	0.633183	0.789484	-0.341018	0.328826
greB	63.8114	64.2846	33.9443	1.00742	0.0106601	0.973579	0.531947	-0.910645	0.0354677
groL	694.531	1598.56	1205.73	2.30164	1.20266	0.0194105	1.73604	0.795798	0.048107
groS	713.722	1918.78	1905.26	2.68842	1.42676	0.0153445	2.66947	1.41656	0.0147249
grpE	398.786	535.387	395.462	1.34254	0.424967	0.20423	0.991666	-0.0120743	0.948954
grxA	133.272	67.0091	75.1486	0.502798	-0.991949	0.0350285	0.563873	-0.826558	0.0533055
grxB	189.1	90.1373	96.8483	0.476664	-1.06895	0.038272	0.512153	-0.965352	0.0464466
grxC	234.914	622.613	495.89	2.65039	1.4062	0.0147174	2.11094	1.07789	0.0244353
grxD	1016.36	370.159	287.848	0.3642	-1.4572	0.0142891	0.283214	-1.82003	0.0094309
gshA	133.693	276.611	239.689	2.069	1.04894	0.0272693	1.79284	0.842245	0.0445392
gshB	113.418	122.599	98.348	1.08095	0.112302	0.735711	0.867131	-0.205678	0.493872
gsiA	187.488	153.893	127.724	0.820816	-0.284868	0.332392	0.681238	-0.55377	0.107419
gsiB	223.334	101.825	108.887	0.455933	-1.13311	0.0217539	0.487552	-1.03637	0.0259598
gsiC	187.071	53.5664	61.97	0.286343	-1.80418	0.0108483	0.331265	-1.59394	0.0118715
gsiD	152.352	35.9112	46.553	0.235712	-2.0849	0.00906938	0.305562	-1.71046	0.00977585
gsk	122.731	89.9761	81.7325	0.733119	-0.447881	0.178599	0.665951	-0.586513	0.105976
gspA	7.6218	2.23059	2.36438	0.292659	-1.77271	0.0105457	0.310213	-1.68867	0.0102842
gspB	26.5523	7.56951	9.29113	0.285079	-1.81056	0.0100728	0.349918	-1.51491	0.0115782
gspC	25.4572	6.22249	7.92003	0.244429	-2.03251	0.00927555	0.311112	-1.6845	0.0100157
gspD	20.8486	7.33616	6.73213	0.351877	-1.50686	0.0127483	0.322905	-1.63082	0.0103666
gspE	10.5702	4.61909	4.98517	0.436992	-1.19432	0.0209534	0.471626	-1.08429	0.0248368
gspF	12.8929	6.28986	7.9614	0.487856	-1.03547	0.0420953	0.617504	-0.695479	0.0966899
gspG	11.121	3.93959	5.64017	0.354247	-1.49717	0.0337275	0.507163	-0.979479	0.076034
gspH	5.53293	3.27291	2.03197	0.591532	-0.757471	0.100808	0.367251	-1.44516	0.0243994
gspI	7.06086	2.85967	2.04704	0.405003	-1.304	0.0166504	0.289914	-1.7863	0.0094309
gspJ	8.25042	4.23573	3.87823	0.513396	-0.961856	0.0344089	0.470065	-1.08907	0.0253522
gspK	15.7093	9.83343	8.19404	0.625963	-0.675851	0.10903	0.521605	-0.938971	0.0527825
gspL	28.4009	15.2191	12.1502	0.535867	-0.900054	0.074078	0.42781	-1.22496	0.0367532
gspM	40.6736	8.69096	8.17122	0.213676	-2.22651	0.00930282	0.200897	-2.31547	0.00841073
gspO	53.4383	9.57067	11.1431	0.179098	-2.48118	0.00877597	0.208523	-2.26172	0.00847687
gss	54.7121	69.4489	72.5337	1.26935	0.34409	0.352433	1.32573	0.40679	0.283279
gstA	185.573	107.826	72.0312	0.581041	-0.783288	0.0601973	0.388155	-1.3653	0.017023
gstB	62.0405	50.7273	45.2484	0.817647	-0.29045	0.334585	0.729336	-0.455345	0.167995
gtrA	1099.07	184.918	232.971	0.168249	-2.57133	0.00866278	0.21197	-2.23806	0.00854272
gtrB	216.972	171.845	237.561	0.792013	-0.336405	0.351297	1.09489	0.130788	0.939414
gtrS	143.343	132.066	189.411	0.921328	-0.118213	0.623365	1.32139	0.402054	0.509776
guaA	241.822	450.467	550.556	1.8628	0.897473	0.0388284	2.2767	1.18694	0.0204774
guaB	231.441	158.141	303.448	0.683287	-0.549436	0.112952	1.31112	0.390803	0.219202
guaC	298.378	125.397	125.091	0.420263	-1.25063	0.0181148	0.419238	-1.25416	0.0171698
guaD	19.6628	12.0321	11.0061	0.611924	-0.708577	0.0720948	0.55974	-0.837172	0.0488806
gudD	9.36874	3.9793	4.15408	0.424743	-1.23534	0.0272659	0.443398	-1.17333	0.0288281
gudP	3.80101	1.47887	1.44455	0.389072	-1.36189	0.0201266	0.380043	-1.39577	0.0176987
gudX	5.11022	3.142	3.01835	0.614847	-0.701701	0.073041	0.59065	-0.759624	0.0605297
gyrA	210.943	234.856	225.665	1.11336	0.154923	0.625657	1.06979	0.0973276	0.783956
gyrB	304.63	317.866	276.946	1.04345	0.0613588	0.847252	0.909123	-0.137453	0.636186
hcaB	6.04915	6.83048	5.92307	1.12916	0.175254	0.77911	0.979157	-0.0303872	0.825839
hcaC	8.01684	4.99728	6.55823	0.623348	-0.681889	0.0860217	0.818056	-0.289728	0.356755
hcaD	16.9543	8.01655	7.02592	0.472832	-1.0806	0.0297776	0.414403	-1.27089	0.0202792
hcaE	11.6476	9.67094	9.3693	0.830291	-0.26831	0.381355	0.804394	-0.314026	0.330289
hcaF	12.392	9.10448	8.72749	0.734705	-0.444762	0.242562	0.704283	-0.505773	0.199182
hcaR	43.0362	22.783	21.1553	0.529393	-0.91759	0.0373947	0.49157	-1.02453	0.0290381
hcaT	126.937	25.9065	26.963	0.20409	-2.29272	0.00864099	0.212412	-2.23506	0.00832433
hchA	31.4239	24.9831	25.725	0.795036	-0.330909	0.271308	0.818645	-0.288689	0.339042
hcp	3.85064	7.72031	7.86228	2.00494	1.00356	0.422713	2.04181	1.02985	0.405112
hcr	3.73128	24.6712	14.4815	6.61198	2.72508	0.032955	3.88111	1.95647	0.0754986
hda	307.783	159.827	174.474	0.519285	-0.945402	0.032411	0.566874	-0.8189	0.0449886
hdeA	87.8671	99.393	39.6535	1.13117	0.177821	0.903054	0.45129	-1.14787	0.0533117
hdeB	23.3533	14.6422	12.7431	0.626985	-0.673496	0.0804569	0.545666	-0.87391	0.0445737
hdeD	17.0966	8.46088	7.46754	0.494887	-1.01483	0.0312392	0.436786	-1.195	0.0213366
hdfR	118.814	80.6641	62.2646	0.678913	-0.558702	0.149387	0.524052	-0.932217	0.0527119
hdhA	66.9857	56.5922	58.9363	0.84484	-0.243249	0.408606	0.879833	-0.184698	0.525403
helD	82.9357	66.8904	54.5556	0.806534	-0.310193	0.32258	0.657806	-0.604266	0.10681
hemA	382.798	187.191	162.666	0.489006	-1.03208	0.0305051	0.424941	-1.23467	0.0202334
hemB	165.401	113.469	106.924	0.686027	-0.543663	0.159105	0.646454	-0.62938	0.118957
hemC	185.656	177.164	116.792	0.954256	-0.0675525	0.769219	0.629075	-0.668696	0.105519
hemD	98.3231	154.891	111.602	1.57532	0.655648	0.0801643	1.13506	0.182764	0.557465
hemE	89.4142	128.713	123.365	1.43951	0.525577	0.15789	1.3797	0.464355	0.199034
hemF	129.634	107.932	101.291	0.832592	-0.264319	0.363559	0.781363	-0.355936	0.247883
hemG	167.425	61.4943	64.562	0.367295	-1.44499	0.0154286	0.385618	-1.37475	0.016107
hemH	59.4602	23.6741	26.1732	0.398151	-1.32861	0.0230826	0.440181	-1.18383	0.0282573
hemL	178.297	235.042	169.168	1.31826	0.398636	0.247358	0.9488	-0.075824	0.776941
hemN	107.93	94.254	91.6869	0.873284	-0.195476	0.509359	0.8495	-0.235314	0.445993
hemX	86.998	170.928	107.504	1.96473	0.974334	0.030103	1.2357	0.305332	0.309965
hemY	108.939	137.14	122.623	1.25887	0.332135	0.362245	1.12561	0.170712	0.664208
hflC	217.694	379.993	315.766	1.74554	0.803671	0.0505318	1.4505	0.536555	0.124393
hflD	385.6	75.9254	93.1321	0.196902	-2.34445	0.00859627	0.241525	-2.04976	0.00841493
hflK	192.669	573.64	511.295	2.97733	1.57402	0.0120596	2.65375	1.40803	0.0132634
hflX	491.566	565.904	493.426	1.15123	0.203171	0.58453	1.00378	0.00544714	0.953262
hfq	1384.84	1375.88	848.984	0.993526	-0.0093706	0.962064	0.613054	-0.705915	0.069373
hha	390.025	401.332	415.333	1.02899	0.0412271	0.940294	1.06489	0.0907022	0.818162
hicA	32.1226	31.4838	27.4003	0.980112	-0.0289816	0.920876	0.852992	-0.229396	0.442703
hicB	54.3029	61.8138	55.6264	1.13831	0.186899	0.519934	1.02437	0.0347401	0.921807
higA	46.5878	18.1037	14.5097	0.388594	-1.36366	0.0255143	0.311449	-1.68293	0.0151619
higB	95.3749	30.3902	26.8749	0.318639	-1.65001	0.0119451	0.281781	-1.82735	0.00951526
hinT	370.86	272.807	224.36	0.735607	-0.442993	0.170225	0.604971	-0.725061	0.0621439
hipA	9.27163	13.9212	10.3787	1.50148	0.586389	0.101308	1.1194	0.16273	0.5874
hipB	234.091	53.2666	38.947	0.227546	-2.13577	0.00965908	0.166375	-2.58749	0.00832433
hisA	85.8601	324.253	297.436	3.77652	1.91706	0.00959964	3.4642	1.79252	0.00938624
hisB	142.38	467.525	360.606	3.28364	1.7153	0.0127897	2.5327	1.34068	0.0195923
hisC	164.68	465.192	367.444	2.82482	1.49816	0.0337275	2.23126	1.15786	0.0616131
hisD	128.299	556.798	354.027	4.33984	2.11764	0.0206708	2.75939	1.46435	0.0468185
hisF	129.448	271.238	354.93	2.09535	1.06719	0.0374335	2.74188	1.45516	0.018095
hisG	188.698	765.184	372.419	4.05507	2.01973	0.0208836	1.97362	0.980845	0.114375
hisH	77.9277	328.828	370.617	4.21966	2.07713	0.0109972	4.75591	2.24972	0.00926589
hisI	133.59	260.962	309.496	1.95345	0.966024	0.0312871	2.31676	1.21211	0.0186326
hisJ	287.541	559.55	672.786	1.94598	0.960499	0.032955	2.33979	1.22638	0.0189361
hisL	9791.01	3164.04	1401.93	0.323157	-1.62969	0.0190682	0.143186	-2.80404	0.00841073
hisM	107.784	101.819	136.145	0.944665	-0.0821258	0.661443	1.26313	0.337003	0.679959
hisP	99.701	71.5443	92.6056	0.717589	-0.478771	0.205333	0.928833	-0.106509	0.684378
hisQ	167.838	124.359	184.862	0.740943	-0.432566	0.190584	1.10143	0.139375	0.675495
hisR	4507.92	2536.27	1966.92	0.562625	-0.829755	0.0530383	0.436325	-1.19652	0.0223846
hisS	335.835	339.626	369.268	1.01129	0.0161933	0.973579	1.09955	0.136914	0.660634
hiuH	49.8444	17.1799	13.2571	0.34467	-1.53671	0.0135887	0.26597	-1.91066	0.00926589
hldD	260.491	356.559	264.773	1.3688	0.452909	0.158153	1.01644	0.023527	0.93475
hldE	79.0068	63.6133	76.3021	0.805163	-0.312647	0.303902	0.965767	-0.0502534	0.860548
hlyE	13.7951	2.88672	2.67633	0.209258	-2.25665	0.00866278	0.194007	-2.36582	0.0083171
hmp	17.4684	26.5747	26.0331	1.5213	0.605305	0.128762	1.49029	0.575597	0.142952
hns	2198.23	2954.86	2401.29	1.3442	0.426752	0.184759	1.09238	0.127469	0.672007
hofB	21.2672	8.80562	6.69576	0.414046	-1.27214	0.0214699	0.314839	-1.66731	0.0117015
hofC	5.76918	7.9311	6.76218	1.37474	0.459154	0.163423	1.17212	0.22912	0.449221
hofM	12.2033	6.46437	5.74459	0.529722	-0.916692	0.0349596	0.47074	-1.087	0.0235043
hofN	4.07504	1.77885	1.8782	0.436524	-1.19587	0.0206708	0.460905	-1.11746	0.0231283
hofO	2.83573	1.66288	1.77493	0.586402	-0.770037	0.0522872	0.625917	-0.675956	0.0692299
hofP	2.43031	1.44466	1.24588	0.594435	-0.750409	0.0567074	0.512645	-0.963969	0.0314389
hofQ	7.2181	3.92292	3.63811	0.543484	-0.879691	0.0460851	0.504027	-0.988428	0.0344375
hokA	7.88289	24.5201	6.43583	3.11055	1.63717	0.056794	0.81643	-0.292599	0.399973
hokB	58.9107	519.274	772.336	8.8146	3.13989	0.0135971	13.1103	3.71263	0.00933569
hokC	1.21275	2.42071	0.337734	1.99605	0.997148	0.0286464	0.278485	-1.84433	0.009167
hokD	1821.18	281.054	287.227	0.154325	-2.69595	0.00859627	0.157715	-2.66461	0.0083171
hokE	311.677	58.8984	81.3287	0.188972	-2.40375	0.00859627	0.260939	-1.93822	0.00882786
holA	84.9736	114.082	122.21	1.34256	0.424981	0.184759	1.43821	0.524277	0.125133
holB	43.5943	45.1017	65.4509	1.03458	0.0490404	0.91107	1.50136	0.586273	0.115395
holC	161.591	176.932	177.787	1.09493	0.130843	0.69043	1.10023	0.137803	0.675495
holD	269.518	35.5704	42.6495	0.131978	-2.92163	0.00859627	0.158244	-2.65978	0.0083171
holE	1185.13	161.37	222.612	0.136162	-2.8766	0.00859627	0.187838	-2.41244	0.00832433
hpf	251.471	339.524	259.541	1.35015	0.433122	0.183504	1.03209	0.0455686	0.883116
hpt	274.313	345.055	301.682	1.25789	0.331002	0.274544	1.09977	0.137206	0.645348
hrpA	80.3283	65.2949	65.5912	0.81285	-0.298938	0.312205	0.816539	-0.292406	0.326569
hrpB	36.807	45.9217	42.1249	1.24763	0.319196	0.380528	1.14448	0.19469	0.599004
hscA	182.036	132.056	166.765	0.725439	-0.463073	0.158153	0.91611	-0.126406	0.660634
hscB	112.569	125.132	253.364	1.1116	0.152633	0.605082	2.25074	1.1704	0.021112
hscC	17.7582	7.50023	6.54773	0.422354	-1.24347	0.0331752	0.368717	-1.43942	0.0227659
hsdM	65.6318	41.4753	40.7409	0.631939	-0.662143	0.0821702	0.62075	-0.687917	0.0761063
hsdR	61.4991	44.4691	34.1689	0.723086	-0.467762	0.229431	0.5556	-0.847882	0.0799817
hsdS	36.5318	37.016	43.7204	1.01325	0.018993	0.761893	1.19677	0.259152	0.904874
hslJ	92.9866	88.2718	86.1143	0.949297	-0.075069	0.788039	0.926094	-0.110769	0.703659
hslO	71.3003	105.948	106.859	1.48593	0.57137	0.109714	1.49871	0.583723	0.104238
hslR	46.7574	82.1898	76.4843	1.75779	0.813764	0.0588991	1.63577	0.709968	0.0787529
hslU	155.449	366.969	306.055	2.36071	1.23922	0.0193868	1.96885	0.977353	0.031498
hslV	162.652	147.746	128.464	0.908359	-0.138666	0.625657	0.78981	-0.340423	0.275081
hspQ	120.382	274.04	272.263	2.27643	1.18677	0.0201266	2.26167	1.17739	0.0197074
hsrA	41.3653	45.367	34.5515	1.09674	0.133222	0.977055	0.835276	-0.259676	0.43213
htpG	152.248	249.749	186.471	1.64041	0.714053	0.0766494	1.22479	0.292529	0.378263
htpX	206.842	242.107	226.608	1.17049	0.227112	0.552716	1.09556	0.131668	0.771978
htrE	27.6348	6.08462	5.42994	0.220179	-2.18325	0.00877597	0.196489	-2.34748	0.00832433
hupA	1956.53	2550.7	2973.67	1.30368	0.382595	0.239447	1.51987	0.603946	0.0992452
hupB	515.353	2506.52	1720.97	4.86369	2.28205	0.0086519	3.3394	1.73959	0.00974552
hyaA	3.9014	3.2542	2.86036	0.834111	-0.261688	0.407848	0.733163	-0.447794	0.205098
hyaB	2.75399	1.31025	1.1858	0.475766	-1.07168	0.0256149	0.430576	-1.21566	0.0183684
hyaC	2.46828	1.33695	1.60586	0.541652	-0.884563	0.0679219	0.6506	-0.620157	0.132414
hyaD	2.00686	3.67873	4.08944	1.83308	0.87427	0.0428673	2.03773	1.02697	0.0292386
hyaE	6.14882	2.67165	2.77306	0.434498	-1.20258	0.040039	0.45099	-1.14883	0.0419529
hyaF	5.12445	3.97621	3.26906	0.77593	-0.366001	0.236381	0.637934	-0.648521	0.0780078
hybA	4.93971	25.5862	21.6256	5.1797	2.37287	0.159017	4.37792	2.13024	0.204729
hybB	2.5189	22.0484	13.9855	8.75319	3.12981	0.0151458	5.55221	2.47306	0.0237519
hybC	25.9374	26.2195	22.2556	1.01088	0.0156067	0.920474	0.858051	-0.220865	0.482999
hybD	21.9162	22.8412	28.3105	1.04221	0.0596428	0.807271	1.29176	0.369342	0.77199
hybE	23.7022	35.3033	37.4856	1.48945	0.574781	0.175303	1.58153	0.661317	0.133107
hybF	60.0463	23.3409	17.2978	0.388714	-1.36322	0.0151146	0.288075	-1.79549	0.00939696
hybG	23.7373	31.6843	30.1464	1.33479	0.416615	0.400127	1.27	0.34483	0.496823
hybO	15.4798	80.463	26.3882	5.19795	2.37794	0.0576319	1.70469	0.76951	0.61442
hycA	9.82718	1.82941	1.62057	0.186158	-2.4254	0.00859627	0.164907	-2.60028	0.0083171
hycB	0.861872	0.788499	0.486353	0.914868	-0.128364	0.46733	0.564298	-0.82547	0.172454
hycC	1.51264	1.18198	1.21753	0.781401	-0.355865	0.326994	0.804904	-0.313112	0.369112
hycD	1.49818	1.09019	1.3413	0.727677	-0.458629	0.272231	0.895288	-0.159577	0.550052
hycE	2.96655	1.75927	1.95334	0.593035	-0.753811	0.0635739	0.658454	-0.602846	0.102388
hycF	4.29461	2.44341	2.07997	0.568947	-0.813635	0.0588326	0.484321	-1.04596	0.0325878
hycG	7.06973	5.11011	5.03912	0.722815	-0.468302	0.21233	0.712774	-0.488484	0.197323
hycH	25.5188	13.4255	11.8451	0.526104	-0.926581	0.0361757	0.464173	-1.10727	0.0237601
hycI	38.6891	31.2277	19.5347	0.807144	-0.309101	0.318808	0.504915	-0.985887	0.0350989
hydN	19.5431	6.943	5.81974	0.355267	-1.49303	0.0170409	0.29779	-1.74763	0.0118291
hyfA	3.41868	2.07387	2.05074	0.60663	-0.721111	0.184711	0.599864	-0.737292	0.175868
hyfB	7.81908	1.91173	2.0967	0.244495	-2.03212	0.00945936	0.268152	-1.89888	0.00922644
hyfC	1.46387	0.820985	0.857797	0.560833	-0.834356	0.0890277	0.585981	-0.771075	0.102617
hyfD	1.89276	1.10325	1.19583	0.582881	-0.778726	0.117729	0.631791	-0.66248	0.151999
hyfE	4.69841	1.90592	1.88804	0.405653	-1.30168	0.0356191	0.401847	-1.31528	0.0327088
hyfF	7.48357	2.99255	3.24002	0.399883	-1.32235	0.0284427	0.432952	-1.20772	0.0330972
hyfG	8.85076	8.19799	6.75163	0.926247	-0.110531	0.66894	0.762831	-0.390565	0.264442
hyfH	14.2489	4.24191	4.19659	0.297701	-1.74806	0.0111909	0.29452	-1.76356	0.0101442
hyfI	7.3224	5.65296	6.33063	0.772009	-0.37331	0.312205	0.864557	-0.209967	0.495799
hyfJ	6.86479	3.77901	4.28204	0.550492	-0.861206	0.0850439	0.623768	-0.680919	0.129046
hyfR	7.69607	3.55516	4.04943	0.461945	-1.11421	0.0266817	0.526168	-0.926404	0.0390618
hyi	2.62394	1.40675	1.63637	0.536122	-0.899366	0.0428547	0.623632	-0.681233	0.0799621
hypA	23.8114	55.0362	39.7987	2.31134	1.20873	0.612974	1.67142	0.741071	0.960693
hypB	6.62215	83.3773	47.1216	12.5907	3.65428	0.0554606	7.11575	2.83102	0.108315
hypC	1.64518	66.4747	28.5508	40.4057	5.33649	0.0208836	17.3542	4.11721	0.0380519
hypD	7.53256	65.6779	36.6954	8.7192	3.1242	0.0761836	4.87157	2.28439	0.173474
hypE	23.6126	57.3847	43.0592	2.43025	1.28111	0.19583	1.82357	0.866762	0.416518
hypF	13.8874	20.609	17.397	1.48401	0.5695	0.49486	1.25272	0.325063	0.807118
hypT	60.486	45.5046	36.1739	0.752317	-0.410588	0.197849	0.598054	-0.741652	0.0601907
hyuA	9.60123	1.93555	2.07275	0.201594	-2.31048	0.0100795	0.215883	-2.21168	0.00955932
iaaA	369.285	167.843	178.877	0.454508	-1.13762	0.0241128	0.484388	-1.04577	0.0277463
iadA	15.3052	32.4144	33.08	2.11788	1.08262	0.0526294	2.16136	1.11194	0.047175
iap	80.4813	29.3138	27.3118	0.364231	-1.45707	0.0139628	0.339356	-1.55913	0.0114079
ibaG	307.691	256.276	409.441	0.832903	-0.26378	0.372992	1.33069	0.412174	0.218912
ibpA	120.88	69.0256	109.422	0.571025	-0.808373	0.0520792	0.90521	-0.143675	0.626347
ibpB	462.56	46.8001	66.4828	0.101176	-3.30506	0.00859627	0.143728	-2.79859	0.00832433
ibsA	218.614	932.41	520.88	4.2651	2.09258	0.0111793	2.38265	1.25257	0.0290603
ibsB	703.551	462.409	518.89	0.65725	-0.605485	0.10512	0.737531	-0.439225	0.190787
ibsC	315.456	159.708	205.051	0.506276	-0.982003	0.0392661	0.650015	-0.621455	0.105166
ibsD	349.974	191.832	260.907	0.548133	-0.867403	0.108774	0.745505	-0.423711	0.290748
ibsE	364.356	256.65	266.496	0.704392	-0.50555	0.210041	0.731416	-0.451235	0.247458
icd	592.986	2170.09	2993.98	3.6596	1.87168	0.0149323	5.04899	2.336	0.00954523
icdC	60.2074	49.0184	23.1587	0.814158	-0.296619	0.338917	0.384648	-1.37839	0.0161111
iclR	349.45	176.517	147.534	0.505128	-0.98528	0.0413011	0.422188	-1.24404	0.0236121
idi	65.9511	18.8296	16.8124	0.285508	-1.8084	0.0101396	0.254922	-1.97187	0.00865817
idnD	3.65915	3.17005	3.16715	0.866335	-0.207002	0.493849	0.865543	-0.208322	0.498027
idnK	14.0937	3.91477	3.40703	0.277768	-1.84805	0.0100728	0.241742	-2.04846	0.00843019
idnO	20.0413	6.87826	5.83808	0.343205	-1.54286	0.0150192	0.291303	-1.77941	0.0110082
idnR	126.332	33.7201	26.4789	0.266916	-1.90554	0.0102261	0.209598	-2.2543	0.00841073
idnT	20.5271	14.3822	12.6649	0.700643	-0.513249	0.153778	0.616986	-0.69669	0.0817933
ihfA	1217.72	942.311	805.929	0.773834	-0.369904	0.228584	0.661836	-0.595455	0.0933563
ihfB	386.123	770.385	573.415	1.99518	0.996519	0.0420953	1.48506	0.570519	0.146786
ileS	203.797	414.188	439.541	2.03236	1.02315	0.035826	2.15676	1.10886	0.0287487
ileT	76910.3	9483.67	19717.5	0.123308	-3.01966	0.00859627	0.256371	-1.9637	0.00926589
ileU	656.123	191.464	446.398	0.291811	-1.77689	0.0104586	0.680358	-0.555635	0.112029
ileV	685.592	189.576	445.847	0.276514	-1.85457	0.0100728	0.650309	-0.620804	0.0868302
ileX	39.225	26.0684	41.9589	0.664587	-0.589469	0.0945336	1.0697	0.097205	0.747241
ileY	5.22999	1.45062	1.14224	0.277365	-1.85014	0.0530354	0.218401	-2.19495	0.0350989
ilvA	85.7995	144.896	117.198	1.68878	0.755978	0.0784083	1.36595	0.449907	0.22567
ilvB	284.187	282.38	247.892	0.993639	-0.00920591	0.961858	0.872285	-0.197128	0.497296
ilvC	951.824	1216.13	1193.59	1.27768	0.353531	0.25887	1.254	0.326541	0.299775
ilvD	50.9542	294.434	214.292	5.77841	2.53067	0.00859627	4.20558	2.07231	0.00841073
ilvE	310.997	725.307	568.621	2.3322	1.22169	0.0359244	1.82838	0.870567	0.0786438
ilvG	267.088	2260.22	453.88	8.46245	3.08108	0.00859627	1.69936	0.764993	0.0550317
ilvH	131.904	97.0813	107.791	0.735998	-0.442226	0.183504	0.817188	-0.291261	0.345476
ilvI	194.94	167.5	163.539	0.859242	-0.218864	0.446958	0.838919	-0.253397	0.389832
ilvL	68760.7	18844	12707.5	0.274052	-1.86748	0.0136572	0.184807	-2.43591	0.00882786
ilvM	45.0967	278.298	98.2053	6.17113	2.62553	0.0109588	2.17766	1.12278	0.0656029
ilvN	172.639	259.913	366.554	1.50553	0.59027	0.154205	2.12324	1.08627	0.0382117
ilvX	24.3836	359.986	138.885	14.7635	3.88396	0.00859627	5.69585	2.50991	0.0113047
ilvY	48.7712	25.9771	22.1185	0.532632	-0.908788	0.0349855	0.453517	-1.14077	0.0209687
inaA	36.3616	34.4258	25.8753	0.946764	-0.0789235	0.740771	0.71161	-0.490842	0.170092
infA	2100.17	446.865	683.82	0.212775	-2.2326	0.00874879	0.325602	-1.61882	0.0104073
infB	256.592	309.284	371.635	1.20535	0.269454	0.449607	1.44835	0.534408	0.16269
infC	2743.78	7114.95	4987.69	2.59312	1.37469	0.0153445	1.81782	0.862208	0.0415922
insA (CP009273 1045188..1045564)	416.582	124.13	130.518	0.297973	-1.74674	0.0150835	0.313307	-1.67435	0.0150569
insA (CP009273 20232..20608)	672.407	146.701	197.757	0.218174	-2.19645	0.00898562	0.294103	-1.76561	0.00974552
insA (CP009273 275310..275686)	26.5209	16.4423	11.1914	0.619976	-0.689715	0.0762858	0.421985	-1.24474	0.0202254
insA (CP009273 286781..287157)	27.3369	15.8759	8.75066	0.58075	-0.784011	0.0497798	0.320104	-1.64339	0.0102842
insA (CP009273 3576742..3577118)	54.2658	19.5098	14.4927	0.359522	-1.47585	0.0144158	0.267069	-1.90472	0.00926589
insA (CP009273 4508243..4508619)	226.04	218.983	121.646	0.968781	-0.0457576	0.874041	0.538163	-0.893886	0.0363831
insB1 (CP009273 1045382..1045986)	661.404	167.454	214.743	0.25318	-1.98177	0.0134922	0.324677	-1.62292	0.0178796
insB1 (CP009273 19810..20414)	25.1455	11.4532	13.2623	0.455475	-1.13456	0.0461095	0.527423	-0.922967	0.0698113
insB1 (CP009273 274888..275492)	21.5896	9.27525	5.73844	0.429616	-1.21888	0.0191201	0.265796	-1.91161	0.00882786
insB1 (CP009273 286359..286963)	21.5896	9.84536	6.29179	0.456023	-1.13282	0.0225362	0.291427	-1.77879	0.00953715
insB1 (CP009273 3576936..3577540)	18.2877	13.355	7.95105	0.730272	-0.453494	0.15919	0.434777	-1.20165	0.0186326
insB1 (CP009273 4508437..4509041)	32.7654	17.6467	20.5977	0.538576	-0.892777	0.104893	0.628641	-0.669692	0.162434
insC1 (CP009273 1463040..1463506)	5.26741	7.8976	10.1054	1.49933	0.584322	0.248704	1.91847	0.939958	0.0905151
insC1 (CP009273 2063295..2063761)	8.88875	39.8562	10.1996	4.4839	2.16475	0.0102708	1.14747	0.198461	0.626347
insC1 (CP009273 2990593..2991059)	44.7729	27.2994	48.3658	0.609729	-0.71376	0.1524	1.08025	0.111361	0.929692
insC1 (CP009273 3179445..3179911)	12.5101	23.4285	27.6719	1.87277	0.905171	0.0983498	2.21197	1.14533	0.0543883
insC1 (CP009273 376706..377172)	9.21796	21.7131	11.3981	2.35552	1.23605	0.0277125	1.23652	0.30628	0.41792
insC1 (CP009273 4487988..4488454)	5.59662	41.1521	78.6948	7.35302	2.87834	0.0141948	14.0611	3.81364	0.0086902
insD1 (CP009273 1462177..1463183)	19.5198	13.7859	10.1768	0.706255	-0.50174	0.135524	0.521358	-0.939653	0.0343399
insD1 (CP009273 1645001..1645794)	25.7301	54.408	59.2898	2.11457	1.08036	0.148456	2.3043	1.20433	0.111684
insD1 (CP009273 2062432..2063438)	17.8423	12.9004	9.36127	0.723024	-0.467884	0.174761	0.524668	-0.930524	0.0413518
insD1 (CP009273 2989730..2990736)	21.6547	14.0535	8.70763	0.648981	-0.623751	0.0846883	0.402112	-1.31433	0.015732
insD1 (CP009273 3179768..3180774)	19.9773	12.7844	9.22772	0.639946	-0.643978	0.0846883	0.461911	-1.11431	0.0243164
insD1 (CP009273 377029..378035)	22.7222	11.92	8.21274	0.524596	-0.930721	0.0336634	0.361441	-1.46817	0.0122917
insD1 (CP009273 4488311..4489317)	18.4523	12.1512	8.43286	0.658521	-0.602698	0.0939603	0.457009	-1.12971	0.0228064
insE1 (CP009273 1090593..1090993)	1.91766	2.35101	2.46829	1.22597	0.293929	0.474565	1.28713	0.364162	0.373529
insE1 (CP009273 2163616..2164016)	3.83533	3.78277	10.4251	0.986295	-0.0199089	0.71566	2.71818	1.44264	0.0739282
insE1 (CP009273 310901..311301)	6.90359	5.78696	11.7173	0.838253	-0.254543	0.413148	1.69728	0.763223	0.647194
insE1 (CP009273 388057..388457)	176.425	155.232	152.998	0.879876	-0.184628	0.522915	0.867213	-0.205542	0.482999
insE1 (CP009273 562197..562597)	1.1506	48.8908	8.36899	42.4916	5.40911	0.0148551	7.2736	2.86267	0.0719482
insF1 (CP009273 1089730..1090697)	19.0378	15.0562	15.3513	0.790857	-0.338511	0.33779	0.806359	-0.310505	0.370286
insF1 (CP009273 2163912..2164879)	17.7686	14.5609	15.5026	0.819472	-0.287234	0.392935	0.87247	-0.196822	0.51597
insF1 (CP009273 311197..312164)	17.2927	15.6016	13.2063	0.90221	-0.148464	0.602558	0.763695	-0.388932	0.237203
insF1 (CP009273 387194..388161)	17.134	15.1083	15.36	0.881769	-0.181527	0.529945	0.896462	-0.157686	0.591466
insF1 (CP009273 562493..563460)	17.2927	15.433	14.4476	0.892456	-0.164148	0.566803	0.835471	-0.259338	0.424838
insG	76.4382	23.1752	20.9454	0.303189	-1.72171	0.0109972	0.274017	-1.86766	0.00926589
insH1 (CP009273 1390232..1391349)	4.94438	0.644025	0.618046	0.130254	-2.9406	0.00965908	0.125	-3	0.00859412
insH1 (CP009273 1422002..1423083)	18.3074	12.5423	9.71795	0.685092	-0.54563	0.170656	0.530821	-0.913703	0.061344
insH1 (CP009273 2059785..2060902)	251.614	31.2982	24.0846	0.12439	-3.00706	0.0101396	0.0957204	-3.38503	0.00841493
insH1 (CP009273 2095375..2096492)	426.59	131.42	137.009	0.308072	-1.69866	0.0115913	0.321173	-1.63858	0.0111661
insH1 (CP009273 2282543..2283660)	7.96595	3.47233	2.44122	0.435896	-1.19794	0.0266846	0.306456	-1.70625	0.0122639
insH1 (CP009273 269811..270928)	3.15891	0.772512	1.01714	0.24455	-2.0318	0.0547315	0.32199	-1.63491	0.0726861
insH1 (CP009273 3123436..3124553)	3.15891	0.396137	0.233943	0.125403	-2.99536	0.00901778	0.0740581	-3.7552	0.0083171
insH1 (CP009273 3359060..3360177)	4.25766	3.95181	1.79788	0.928163	-0.107549	0.58062	0.422269	-1.24377	0.0666269
insH1 (CP009273 3645541..3646658)	105.892	22.1609	16.9366	0.209278	-2.25651	0.00874956	0.159942	-2.64438	0.0083171
insH1 (CP009273 570192..571309)	220.712	690.186	427.125	3.12709	1.64482	0.0111303	1.93522	0.952497	0.031489
insH1 (CP009273 683452..684569)	70.7321	42.0363	24.047	0.594303	-0.750729	0.108008	0.339973	-1.55651	0.0223124
insI1 (CP009273 1463514..1464766)	43.3772	19.9885	12.3947	0.460807	-1.11777	0.0679219	0.285741	-1.80722	0.0235043
insI1 (CP009273 266213..267465)	187.723	198.272	144.852	1.05619	0.0788759	0.775914	0.771628	-0.374022	0.228168
insI1 (CP009273 275541..275815)	59.3496	74.7385	38.7877	1.25929	0.332613	0.357635	0.653545	-0.613641	0.108522
insI1 (CP009273 4497282..4498534)	10.0478	13.1338	9.24159	1.30713	0.386404	0.868037	0.91976	-0.120671	0.544364
insJ	42.1763	13.7762	11.8337	0.326634	-1.61425	0.0185357	0.280578	-1.83353	0.0131013
insK	120.861	30.3315	25.0415	0.250961	-1.99446	0.00930282	0.207192	-2.27096	0.00832433
insL1 (CP009273 15344..16557)	256.363	58.2073	70.1141	0.22705	-2.13892	0.00899267	0.273495	-1.87041	0.009167
insL1 (CP009273 2507709..2508922)	73.1021	161.371	91.7271	2.20748	1.1424	0.144652	1.25478	0.327436	0.814469
insL1 (CP009273 603420..604633)	99.4087	44.6508	28.5203	0.449164	-1.15469	0.0209638	0.2869	-1.80138	0.00928809
insM	25.0812	11.0384	11.4856	0.440108	-1.18407	0.0290333	0.457938	-1.12678	0.0312632
insN	22.8946	20.2944	16.5665	0.886428	-0.173925	0.54654	0.723601	-0.466735	0.21898
insO	30.4135	27.0617	27.2448	0.889792	-0.16846	0.557764	0.895813	-0.158731	0.581637
insP	57.6741	14.785	17.4629	0.256354	-1.96379	0.0123213	0.302785	-1.72363	0.0138523
insQ	241.85	82.6797	71.3176	0.341864	-1.54851	0.0123213	0.294884	-1.76178	0.00951526
insX	34.7268	26.6667	41.9954	0.767899	-0.381011	0.272409	1.20931	0.274185	0.535438
insZ	104.327	63.2659	44.1412	0.606418	-0.721615	0.0602014	0.423104	-1.24092	0.0173338
intA	41.0397	89.5056	66.9833	2.18095	1.12496	0.0700963	1.63216	0.706779	0.194344
intB	95.1252	64.9963	54.0028	0.683272	-0.549468	0.134221	0.567702	-0.816793	0.0580292
intD	188.368	47.6552	49.7145	0.25299	-1.98285	0.0107927	0.263922	-1.92182	0.0101442
intE	32.2318	13.9547	11.8815	0.432948	-1.20773	0.0378483	0.368626	-1.43977	0.0247303
intF	127.657	63.3623	51.1222	0.496348	-1.01058	0.0280509	0.400465	-1.32025	0.0151312
intG	7.6121	98.116	36.8461	12.8895	3.68812	0.0127835	4.84047	2.27515	0.0348078
intK	30.8995	10.6768	7.97223	0.345534	-1.5331	0.0486094	0.258005	-1.95453	0.0276629
intQ	75.609	18.2094	16.1307	0.240836	-2.05387	0.00929577	0.213343	-2.22875	0.008341
intR	26.7554	19.9748	16.6647	0.746569	-0.421653	0.252407	0.622851	-0.683041	0.113289
intS	78.4139	32.5747	32.3294	0.41542	-1.26736	0.0177235	0.412292	-1.27826	0.016625
intZ	192.792	65.0061	59.2814	0.337183	-1.5684	0.0150135	0.307489	-1.70139	0.0120608
iraD	18.671	31.0401	28.9983	1.66248	0.733334	0.152137	1.55312	0.63517	0.201376
iraM	16.2821	8.43612	6.64273	0.518124	-0.948631	0.0371354	0.407978	-1.29344	0.018095
iraP	390.12	340.493	155.616	0.872791	-0.196291	0.494564	0.398893	-1.32593	0.0151312
iroK	4.62088	0	0	0			0
iscA	132.789	358.044	506.656	2.69633	1.431	0.0170216	3.81549	1.93187	0.00960315
iscR	252.389	165.106	194.388	0.65417	-0.612263	0.086759	0.77019	-0.376713	0.229059
iscS	279.294	287	398.201	1.02759	0.0392698	0.888234	1.42574	0.511716	0.129378
iscU	280.68	313.94	480.03	1.1185	0.161563	0.581147	1.71024	0.774198	0.0549549
iscX	129.458	208.184	287.163	1.60812	0.685371	0.0680098	2.21819	1.14938	0.0206771
ispA	248.069	124.13	127.627	0.500384	-0.998893	0.0287163	0.51448	-0.958812	0.0308883
ispB	158.565	253.472	219.013	1.59854	0.676753	0.0762858	1.38122	0.465938	0.169769
ispD	98.9335	49.1718	74.4796	0.497019	-1.00863	0.0284395	0.752825	-0.409614	0.194344
ispE	502.46	335.124	401.477	0.666965	-0.584317	0.112388	0.799021	-0.323694	0.305834
ispF	62.9523	157.052	177.768	2.49477	1.31891	0.032955	2.82385	1.49767	0.0232453
ispG	271.084	526.214	364.324	1.94114	0.956907	0.0324956	1.34395	0.42648	0.186937
ispH	172.535	186.658	160.034	1.08185	0.113506	0.683046	0.927542	-0.108515	0.718166
ispU	309.496	135.64	169.261	0.438261	-1.19014	0.0202786	0.546893	-0.87067	0.0396671
isrC	19.1766	6.60535	6.6872	0.344448	-1.53764	0.0124138	0.348716	-1.51988	0.011541
istR	101.636	21.6166	17.3617	0.212686	-2.2332	0.00877597	0.170822	-2.54944	0.0083171
ivbL	5684.77	2776.46	2048.21	0.488403	-1.03386	0.0315612	0.360299	-1.47273	0.0142277
ivy	30.4688	100.056	105.363	3.28387	1.7154	0.0112679	3.45808	1.78997	0.00977585
jayE	1.22033	1.20934	1.36779	0.990997	-0.0130479	0.961691	1.12083	0.164569	0.577388
katE	14.419	15.104	16.3308	1.0475	0.0669532	0.989613	1.13259	0.179622	0.791721
katG	70.8216	561.147	223.172	7.92339	2.98612	0.0158853	3.15119	1.6559	0.0639227
kbaY	5.58737	2.18584	2.02618	0.391211	-1.35398	0.0194527	0.362635	-1.46341	0.0155266
kbaZ	9.10925	4.20165	3.71522	0.461251	-1.11638	0.0320658	0.407851	-1.29389	0.0223124
kbl	17.151	29.4085	26.4197	1.71468	0.777939	0.108795	1.54041	0.623319	0.170092
kch	225.814	49.665	44.5467	0.219937	-2.18483	0.00927555	0.197271	-2.34175	0.00840683
kdgK	76.1108	85.1938	52.2415	1.11934	0.162647	0.624198	0.686388	-0.542904	0.1266
kdgR	223.412	256.748	171.289	1.14921	0.200647	0.660337	0.766694	-0.383277	0.271029
kdgT	17.8322	6.57429	6.28873	0.368676	-1.43957	0.0141948	0.352662	-1.50364	0.0121812
kdpA	1.47014	0.708934	0.905467	0.482223	-1.05223	0.0281145	0.615907	-0.699216	0.0698113
kdpB	5.63967	2.70905	3.75505	0.480357	-1.05782	0.0680575	0.665828	-0.586778	0.188552
kdpC	19.832	11.6341	15.0239	0.586634	-0.769468	0.10775	0.757556	-0.400576	0.287788
kdpD	38.7251	24.832	24.7896	0.641239	-0.641067	0.109689	0.640142	-0.643536	0.107899
kdpE	30.3671	12.3528	11.5506	0.406784	-1.29767	0.0242872	0.380365	-1.39454	0.0195346
kdpF	2.42231	0.715481	0.938968	0.295371	-1.7594	0.0266817	0.387633	-1.36724	0.0422148
kdsA	193.252	348.676	282.018	1.80425	0.851399	0.0489159	1.45932	0.545299	0.132414
kdsB	136.569	138.561	109.105	1.01459	0.0208995	0.948832	0.798905	-0.323904	0.289427
kdsC	280.376	376.701	255.954	1.34356	0.426059	0.180518	0.912898	-0.131474	0.656345
kdsD	133.795	238.203	184.945	1.78035	0.832164	0.0447012	1.3823	0.467068	0.15411
kduD	21.5348	22.9697	19.9623	1.06663	0.0930602	0.75196	0.926979	-0.109391	0.694993
kduI	14.5718	14.9093	15.693	1.02316	0.0330368	0.919848	1.07695	0.106946	0.705506
kefB	62.0575	41.6433	34.9198	0.671044	-0.57552	0.132997	0.562701	-0.829559	0.0631279
kefC	13.7548	18.2785	19.0607	1.32888	0.410211	0.244278	1.38575	0.470663	0.193763
kefF	61.5111	27.8514	17.3789	0.452786	-1.1431	0.0640617	0.282533	-1.82351	0.0227576
kefG	40.2856	69.5935	48.8877	1.7275	0.788688	0.0519649	1.21353	0.279207	0.362198
kgtP	1984.28	1810.17	1704.63	0.912253	-0.132493	0.642515	0.859065	-0.219161	0.451332
kilR	2.38219	1.46689	0.86629	0.615774	-0.699527	0.219207	0.363652	-1.45937	0.0983632
kptA	19.9086	7.65596	6.80628	0.384556	-1.37873	0.0159605	0.341877	-1.54845	0.0120609
kup	85.394	32.3302	33.6103	0.3786	-1.40125	0.0144158	0.393591	-1.34523	0.0145771
lacA	15.5137	7.12479	4.09974	0.459258	-1.12262	0.031398	0.264266	-1.91994	0.0102842
lacI	77.9386	24.8994	48.9052	0.319475	-1.64623	0.0257121	0.627485	-0.672348	0.145667
lacY	39.2031	8.48844	5.6872	0.216525	-2.2074	0.00877597	0.14507	-2.78518	0.0083171
lacZ	139.387	15.3077	19.2341	0.109822	-3.18676	0.00905319	0.137991	-2.85736	0.00869224
lafU	7.34806	4.74796	4.349	0.646152	-0.630056	0.0821702	0.591857	-0.756679	0.0543171
lamB	10.114	26.4673	25.0861	2.61691	1.38786	0.0344289	2.48034	1.31054	0.0378874
ldcA	67.26	51.6757	41.3722	0.768298	-0.380263	0.280665	0.615108	-0.701088	0.102984
ldcC	29.2867	13.4977	15.9202	0.460881	-1.11753	0.0228012	0.543598	-0.879388	0.0382413
ldhA	73.1879	80.9602	35.5484	1.1062	0.145606	0.900923	0.485714	-1.04182	0.0556207
ldrA	87.77	98.1418	51.5189	1.11817	0.16114	0.645613	0.586976	-0.768627	0.0642874
ldrB	10.3259	24.5714	17.589	2.37959	1.25071	0.0272074	1.70339	0.768405	0.0820419
ldrC	74.4939	52.2278	133.656	0.701101	-0.512305	0.264535	1.79419	0.84333	0.385605
ldrD	16.964	132.793	115.019	7.82792	2.96863	0.0286334	6.7802	2.76133	0.0316753
ldtA	173.314	54.08	48.9351	0.312035	-1.68022	0.0108711	0.28235	-1.82444	0.00922644
ldtB	354.007	145.544	166.86	0.411132	-1.28233	0.0190768	0.471345	-1.08514	0.0263177
ldtC	46.4713	20.7756	22.8202	0.447063	-1.16145	0.0220427	0.491059	-1.02603	0.0282573
ldtD	41.7397	51.9876	44.2217	1.24552	0.316748	0.417286	1.05946	0.0833325	0.889573
ldtE	17.3544	30.9108	25.5174	1.78115	0.832808	0.0560036	1.47037	0.556176	0.137274
lepA	325.801	168.815	226.835	0.518155	-0.948544	0.0338259	0.696237	-0.522349	0.129074
lepB	208.642	163.654	183.013	0.784376	-0.350383	0.259758	0.877165	-0.189079	0.513593
leuA	450.147	801.291	556.297	1.78007	0.831931	0.142604	1.23581	0.30546	0.616062
leuB	384.691	840.717	780.761	2.18543	1.12792	0.026695	2.02958	1.02118	0.0323779
leuC	315.105	770.111	720.946	2.44398	1.28923	0.0176632	2.28795	1.19406	0.0199223
leuD	304.436	589.317	514.757	1.93576	0.952904	0.0327746	1.69085	0.757753	0.0550317
leuE	89.8889	57.8332	30.8172	0.643385	-0.636246	0.0786151	0.342836	-1.54441	0.0113047
leuL	20443.3	6138.53	4228.42	0.300271	-1.73567	0.0170216	0.206836	-2.27344	0.0100157
leuO	35.3805	37.5589	18.3648	1.06157	0.0862009	0.830975	0.519065	-0.946013	0.102675
leuP	3898.5	890.949	971.516	0.228536	-2.1295	0.00898673	0.249202	-2.00461	0.00843019
leuQ	865.513	531.861	1023.41	0.614504	-0.702505	0.136021	1.18243	0.241755	0.783956
leuS	145.808	239.704	209.648	1.64397	0.717184	0.0697156	1.43784	0.523899	0.135623
leuT	7357.27	1852.78	2367.27	0.25183	-1.98948	0.00934734	0.321759	-1.63595	0.0103721
leuU	171.462	154.569	137.861	0.90148	-0.149632	0.59621	0.804034	-0.314671	0.309965
leuV	168.18	673.234	308.241	4.00305	2.0011	0.0125651	1.8328	0.874049	0.0749498
leuW	522.434	3257.59	4386.02	6.23542	2.64049	0.00859627	8.39536	3.06959	0.0083171
leuX	762.92	66.0923	64.264	0.0866307	-3.52898	0.00929577	0.0842344	-3.56945	0.00841073
leuZ	10142.5	1072.04	1424.65	0.105698	-3.24198	0.00859627	0.140463	-2.83173	0.0083171
lexA	641.133	888.131	474.996	1.38525	0.47015	0.149014	0.74087	-0.432708	0.175785
lfhA	5.92329	4.31862	4.77979	0.729092	-0.455827	0.253312	0.806949	-0.309451	0.375404
lgt	172.275	54.4089	57.9758	0.315825	-1.6628	0.0138593	0.33653	-1.57119	0.0142895
lhgO	7.17198	4.09336	5.80171	0.570743	-0.809087	0.0887935	0.808941	-0.305894	0.377649
lhr	19.3515	15.9851	16.0053	0.826043	-0.275711	0.342695	0.827085	-0.273893	0.356375
ligA	52.8536	57.4646	63.5563	1.08724	0.120672	0.686297	1.2025	0.266033	0.376305
ligB	12.218	5.42191	4.64285	0.443764	-1.17213	0.0213668	0.380001	-1.39592	0.0142895
ligT	97.7371	29.2178	31.2104	0.298942	-1.74206	0.0106666	0.31933	-1.64688	0.010477
lipA	203.927	330.49	157.951	1.62063	0.696554	0.105491	0.774545	-0.36858	0.270386
lipB	95.3147	48.9674	49.2352	0.513745	-0.960875	0.0535244	0.516555	-0.953007	0.0529077
lit	36.4241	24.1275	16.9383	0.662405	-0.594214	0.164433	0.46503	-1.1046	0.0477309
livF	259.709	376.555	305.771	1.44991	0.535964	0.384966	1.17736	0.235555	0.802559
livG	165.962	256.432	298.798	1.54512	0.627722	0.114911	1.8004	0.848318	0.0582756
livH	153.264	300.653	299.687	1.96167	0.972083	0.0580432	1.95537	0.967438	0.0580479
livJ	216.613	708.15	709.508	3.26919	1.70893	0.201413	3.27546	1.7117	0.194398
livK	461	647.39	442.134	1.40432	0.489868	0.209269	0.959076	-0.0602829	0.807179
livM	181.134	218.142	232.568	1.20431	0.268205	0.602558	1.28396	0.360595	0.453136
lldD	28.6387	44.1816	44.7549	1.54272	0.625479	0.0933395	1.56274	0.644079	0.0869612
lldP	42.9836	23.3361	20.0729	0.542905	-0.881227	0.0627093	0.466988	-1.09854	0.0367092
lldR	26.5893	49.8491	31.6819	1.87478	0.906723	0.037022	1.19153	0.252815	0.402389
lnt	150.137	58.2017	69.4825	0.387657	-1.36715	0.0153445	0.462794	-1.11156	0.0227576
loiP	51.2568	47.8919	47.9182	0.934352	-0.0979618	0.727437	0.934866	-0.0971686	0.737188
lolA	192.844	145.55	128.432	0.754755	-0.40592	0.204583	0.665992	-0.586423	0.103123
lolB	54.4574	77.7697	79.0777	1.42808	0.514078	0.160856	1.4521	0.538142	0.149703
lolC	194.009	97.5428	93.2887	0.502775	-0.992014	0.0350285	0.480848	-1.05635	0.0294185
lolD	106.548	49.0927	54.1652	0.460759	-1.11792	0.0234123	0.508366	-0.97606	0.0306858
lolE	124.327	116.746	125.975	0.939019	-0.0907731	0.740771	1.01325	0.0189889	0.96021
lomR	3.68192	4.55174	4.11509	1.23624	0.305961	0.443563	1.11765	0.160466	0.711655
lon	230.588	304.902	256.28	1.32228	0.403026	0.222313	1.11142	0.152401	0.634553
lpd	508.225	1621.46	1741.9	3.19043	1.67375	0.0123487	3.42742	1.77712	0.0102784
lplA	46.9716	40.5445	34.8814	0.863171	-0.212282	0.489695	0.742606	-0.429331	0.251866
lplT	67.3406	62.6466	62.329	0.930296	-0.104238	0.709467	0.925578	-0.111573	0.691541
lpoA	150.542	127.306	84.8996	0.845655	-0.241859	0.402826	0.563961	-0.826333	0.0453665
lpoB	50.035	62.4012	54.7077	1.24715	0.318635	0.291166	1.09339	0.128806	0.668062
lpp	6294.04	29870.6	20342.1	4.74585	2.24667	0.0139824	3.23196	1.69241	0.0236204
lptA	107.716	209.875	145.712	1.94842	0.962304	0.0333186	1.35275	0.435893	0.188204
lptB	73.3634	185.111	177.61	2.52321	1.33526	0.0221114	2.42097	1.27558	0.0234227
lptC	221.042	238.556	203.119	1.07924	0.11001	0.740771	0.918917	-0.121993	0.677805
lptD	224.464	295.706	259.861	1.31739	0.397679	0.204528	1.15769	0.211252	0.462195
lptE	153.188	326.249	231.56	2.12973	1.09067	0.026667	1.51161	0.596082	0.104248
lptF	107.3	95.0157	75.3835	0.885516	-0.17541	0.539803	0.702551	-0.509326	0.134146
lptG	139.797	131.934	112.319	0.943759	-0.083509	0.762399	0.803442	-0.315734	0.297935
lpxA	81.7974	554.825	483.117	6.78293	2.76191	0.00859627	5.90626	2.56225	0.008341
lpxB	165.696	266.939	243.144	1.61102	0.687972	0.0675323	1.46741	0.55327	0.107419
lpxC	1027.93	2043.2	1381.74	1.98769	0.991091	0.0295033	1.34419	0.426742	0.183923
lpxD	479.041	756.159	928.398	1.57848	0.65854	0.0760384	1.93803	0.954594	0.031612
lpxH	108.675	202.655	186.447	1.86477	0.899001	0.0508272	1.71563	0.778738	0.0696585
lpxK	129.279	46.9542	70.1167	0.3632	-1.46116	0.0135971	0.542367	-0.882659	0.0378102
lpxL	105.331	54.2419	81.6751	0.514967	-0.957447	0.0311595	0.775416	-0.366957	0.231698
lpxM	286.934	233.152	257.667	0.812564	-0.299446	0.344001	0.898001	-0.155212	0.5865
lpxP	269.863	210.375	142.645	0.779563	-0.359263	0.280581	0.528584	-0.919796	0.047432
lpxT	383.533	98.2153	142.083	0.25608	-1.96533	0.0125816	0.370458	-1.43262	0.0213799
lrhA	151.494	150.924	123.455	0.996241	-0.00543378	0.98621	0.814919	-0.295271	0.332119
lrp	599.987	564.023	432.535	0.940058	-0.0891777	0.738761	0.720906	-0.472117	0.152645
lspA	136.912	272.502	301.846	1.99035	0.993021	0.0311208	2.20468	1.14057	0.0223846
lsrA	8.62715	2.59706	2.49291	0.301033	-1.73201	0.0109972	0.288961	-1.79105	0.00977585
lsrB	8.33322	4.17383	4.11647	0.500866	-0.997502	0.0311208	0.493983	-1.01747	0.0291481
lsrC	2.5818	2.34859	2.94521	0.909674	-0.136579	0.625657	1.14076	0.189994	0.55451
lsrD	6.45655	3.55618	3.3767	0.550787	-0.860434	0.0398785	0.522989	-0.935149	0.0325878
lsrF	15.247	9.5209	8.2343	0.624444	-0.679356	0.0698604	0.54006	-0.888808	0.0378399
lsrG	26.2882	6.16412	8.21399	0.234483	-2.09245	0.0100728	0.312459	-1.67826	0.0120609
lsrK	12.505	11.3919	9.49783	0.910987	-0.134498	0.633232	0.75952	-0.396839	0.241491
lsrR	22.8519	17.0533	15.4241	0.746253	-0.422262	0.182552	0.674959	-0.567129	0.105802
ltaE	115.129	143.9	139.151	1.24989	0.321806	0.284187	1.20865	0.273395	0.364242
luxS	349.413	229.211	315.107	0.655987	-0.608261	0.207414	0.901818	-0.149092	0.54593
lysA	94.3215	140.889	119.989	1.49371	0.578896	0.120994	1.27212	0.347239	0.303433
lysC	300.901	426.076	463.215	1.416	0.501821	0.139442	1.53942	0.622391	0.0900328
lysP	690.946	278.692	527.392	0.403349	-1.3099	0.0174671	0.763291	-0.389696	0.221037
lysQ	762.708	2454.65	4159.71	3.21834	1.68632	0.042253	5.45387	2.44728	0.0157606
lysR	74.0411	24.2778	18.8983	0.327897	-1.60869	0.0116511	0.25524	-1.97007	0.00859412
lysS	198.167	684.364	544.441	3.45348	1.78805	0.0112146	2.74739	1.45806	0.014728
lysT	2992.43	2121.96	1992.5	0.709109	-0.49592	0.246918	0.665848	-0.586735	0.193681
lysU	33.091	68.6623	64.5785	2.07496	1.05308	0.0794523	1.95155	0.964617	0.0953506
lysV	443.678	2180.91	2244.49	4.91553	2.29735	0.0108711	5.05883	2.33881	0.00974552
lysW	87.1666	670.799	442.449	7.6956	2.94403	0.00877597	5.07591	2.34367	0.00957132
lysY	60.1449	171.307	146.369	2.84823	1.51007	0.0127555	2.43361	1.2831	0.0160618
lysZ	2882.6	1696.25	2469.16	0.588446	-0.765019	0.0983498	0.856573	-0.223352	0.481979
lyxK	1.92127	1.1145	1.13741	0.580084	-0.785666	0.0786699	0.592011	-0.756304	0.0829416
maa	157.884	138.369	170.765	0.876399	-0.19034	0.503272	1.08158	0.113145	0.691313
macA	43.1475	37.9271	33.1421	0.879011	-0.186047	0.532511	0.768114	-0.380608	0.251109
macB	40.8452	19.9613	21.022	0.488706	-1.03296	0.0286334	0.514675	-0.958267	0.0325878
maeA	133.533	183.529	125.04	1.37441	0.458818	0.154883	0.936402	-0.0948002	0.744301
maeB	82.9591	210.576	184.969	2.53832	1.34387	0.0154419	2.22963	1.15681	0.0206322
mak	82.5603	60.5651	27.1549	0.733586	-0.446961	0.176411	0.328909	-1.60424	0.0116813
malE	18.1814	40.9336	33.4647	2.2514	1.17082	0.0294508	1.8406	0.880173	0.0561697
malF	34.6928	40.1215	31.2308	1.15648	0.209739	0.636833	0.90021	-0.151667	0.597668
malG	14.2422	17.2875	17.21	1.21382	0.279555	0.560928	1.20838	0.273074	0.581637
malI	22.0132	34.1818	25.5467	1.55279	0.634859	0.125301	1.16052	0.214767	0.585407
malK	6.93892	15.6354	15.1592	2.2533	1.17204	0.0334981	2.18466	1.12741	0.0359318
malM	64.7611	31.7696	24.518	0.490566	-1.02748	0.041891	0.378592	-1.40128	0.0206671
malP	32.8479	24.9292	23.9048	0.758928	-0.397964	0.211037	0.727742	-0.458501	0.167329
malQ	23.9423	22.9428	24.423	0.958253	-0.0615211	0.822334	1.02008	0.028681	0.936161
malS	8.35098	7.6769	7.24916	0.919281	-0.121422	0.656023	0.868062	-0.204131	0.506942
malT	426.506	517.75	341.548	1.21393	0.27969	0.402348	0.800803	-0.32048	0.306798
malX	39.9617	24.447	21.1128	0.611759	-0.708964	0.0954653	0.528325	-0.920501	0.0540335
malY	29.0437	60.6112	36.9493	2.0869	1.06136	0.0265817	1.2722	0.347323	0.273513
malZ	20.6687	18.4865	17.6116	0.89442	-0.160976	0.563858	0.852091	-0.23092	0.427253
manA	79.5921	107.594	77.9048	1.35182	0.434906	0.186874	0.9788	-0.0309134	0.910535
manX	159.853	914.068	531.028	5.71817	2.51555	0.00899156	3.32197	1.73204	0.0122917
manY	155.116	756.876	387.826	4.87943	2.28671	0.00907262	2.50023	1.32206	0.018344
manZ	184.837	745.509	509.46	4.03333	2.01197	0.0130333	2.75626	1.46271	0.0231856
map	544.745	473.381	290.214	0.868995	-0.202579	0.478569	0.532751	-0.908466	0.0357539
marA	146.123	43.9158	53.1602	0.30054	-1.73437	0.0135249	0.363805	-1.45876	0.0173649
marB	165.436	61.7395	84.2653	0.373192	-1.42201	0.0171163	0.509353	-0.973263	0.0366035
marC	36.6509	83.439	49.4892	2.27659	1.18687	0.0201266	1.35028	0.433263	0.180517
marR	43.8733	13.7748	15.7767	0.313967	-1.67131	0.0109131	0.359597	-1.47555	0.0121812
matP	175.884	78.7095	51.181	0.447507	-1.16002	0.0211834	0.290993	-1.78094	0.0094309
mazE	116.489	101.197	75.5977	0.86873	-0.20302	0.504916	0.648972	-0.623773	0.132414
mazF	230.12	104.516	95.2162	0.45418	-1.13866	0.024726	0.413768	-1.27311	0.0186797
mazG	132.259	61.5628	61.9587	0.465472	-1.10323	0.0243028	0.468466	-1.09398	0.0237139
mcaS	31456.7	5705.02	2680.22	0.181361	-2.46307	0.0101396	0.0852034	-3.55294	0.0083171
mcbA	19.9735	4.65824	4.77947	0.233221	-2.10023	0.00926511	0.239291	-2.06316	0.00847687
mcbR	51.2712	12.7033	11.8901	0.247767	-2.01294	0.0112699	0.231906	-2.10839	0.00974552
mcrA	42.2133	50.0306	31.1577	1.18519	0.245114	0.414111	0.738103	-0.438106	0.177569
mcrB	82.0968	45.2883	42.4073	0.551645	-0.858187	0.0711185	0.516553	-0.953013	0.0559304
mcrC	19.2602	8.24426	15.5498	0.428046	-1.22416	0.0308083	0.807351	-0.308731	0.358146
mdaB	51.2877	47.1131	58.4758	0.918604	-0.122484	0.646768	1.14015	0.189227	0.643655
mdfA	74.002	18.3848	26.3983	0.248437	-2.00905	0.00951629	0.356724	-1.48712	0.0126006
mdh	564.631	1922.79	1296.17	3.40538	1.76782	0.0102708	2.29561	1.19888	0.019111
mdlA	31.6983	21.8633	23.542	0.689731	-0.535895	0.124292	0.74269	-0.429167	0.190363
mdlB	41.4101	20.8368	20.5091	0.503182	-0.990847	0.0290333	0.495267	-1.01372	0.027126
mdtA	16.0469	10.2127	9.6095	0.636428	-0.651932	0.0846923	0.598838	-0.739763	0.0654463
mdtB	18.659	9.06066	8.91812	0.485592	-1.04218	0.030399	0.477953	-1.06506	0.0282573
mdtC	20.8059	7.277	7.9325	0.349757	-1.51557	0.0126773	0.381262	-1.39114	0.0135912
mdtD	11.8399	5.07407	6.04937	0.428555	-1.22245	0.0246246	0.510929	-0.968804	0.0391363
mdtE	10.3658	2.60246	2.66398	0.251063	-1.99388	0.0134038	0.256998	-1.96017	0.01222
mdtF	14.5108	8.21257	8.04559	0.565964	-0.821218	0.0643748	0.554456	-0.850854	0.058329
mdtG	41.5036	9.66588	10.0166	0.232892	-2.10226	0.00986586	0.241343	-2.05084	0.009167
mdtH	26.1353	15.0663	9.88617	0.576471	-0.794679	0.0556497	0.378269	-1.40252	0.0151312
mdtI	49.2349	30.6463	24.1314	0.622451	-0.683969	0.0704383	0.490127	-1.02877	0.0276087
mdtJ	33.2505	40.7098	54.4944	1.22434	0.292	0.474565	1.6389	0.712731	0.111025
mdtK	181.723	78.6063	42.118	0.432562	-1.20902	0.0202786	0.23177	-2.10923	0.00841073
mdtL	17.1929	4.87827	5.60367	0.283738	-1.81737	0.0100728	0.32593	-1.61737	0.0104547
mdtM	22.3272	35.8076	18.1797	1.60376	0.681462	0.463153	0.814241	-0.296472	0.398202
mdtN	6.50515	5.09966	4.21532	0.783941	-0.351183	0.271337	0.647998	-0.625939	0.0963523
mdtO	4.56247	2.08537	1.93778	0.457071	-1.12951	0.037929	0.424722	-1.23541	0.0295972
mdtP	4.014	3.46788	3.38912	0.863946	-0.210986	0.489594	0.844325	-0.24413	0.449635
mdtQ	5.49331	1.92434	1.83765	0.350307	-1.51331	0.0193833	0.334526	-1.57981	0.016266
melA	10.642	5.37888	5.0029	0.505439	-0.984391	0.0734136	0.470109	-1.08893	0.0564719
melB	49.7938	14.2558	12.8073	0.286296	-1.80442	0.0124409	0.257206	-1.959	0.0098798
melR	36.4907	13.2635	12.353	0.363476	-1.46007	0.0214814	0.338524	-1.56267	0.017264
menA	57.9594	40.2636	41.0226	0.694686	-0.525567	0.133808	0.707782	-0.498624	0.150652
menB	33.6292	34.3716	42.0147	1.02208	0.0315013	0.936652	1.24935	0.32118	0.317652
menC	28.1426	53.1941	71.4169	1.89017	0.918513	0.0554606	2.53768	1.34351	0.0222091
menD	28.7596	41.9809	27.2668	1.45972	0.545691	0.216584	0.948097	-0.0768941	0.73885
menE	29.0811	19.7792	20.8008	0.680141	-0.556094	0.108845	0.715269	-0.483442	0.147646
menF	86.2674	45.7009	48.2473	0.529758	-0.916594	0.0342386	0.559276	-0.838367	0.0419967
menH	40.1839	23.4561	16.939	0.583718	-0.776657	0.0620213	0.421537	-1.24627	0.0209108
menI	95.1702	141.364	112.012	1.48538	0.570832	0.224561	1.17697	0.235074	0.658017
mepA	110.623	139.048	116.03	1.25695	0.329924	0.273572	1.04887	0.068842	0.812899
mepH	341.495	67.1067	63.3074	0.196509	-2.34734	0.00859627	0.185383	-2.43142	0.0083171
mepM	579.477	1148.7	965.106	1.9823	0.987174	0.0316561	1.66548	0.735936	0.0622084
mepS	3093.1	1067.5	1456.28	0.345124	-1.53481	0.0139048	0.470815	-1.08677	0.0266924
metA	339.743	79.7517	166.509	0.234741	-2.09086	0.0100685	0.490103	-1.02884	0.033339
metB	71.536	57.4405	70.9241	0.802959	-0.316602	0.304876	0.991446	-0.0123943	0.948954
metC	140.788	116.171	130.065	0.825149	-0.277274	0.340288	0.923842	-0.114283	0.703831
metE	926	4411.72	4137.98	4.76428	2.25226	0.00884477	4.46866	2.15984	0.00841073
metF	373.393	139.538	238.242	0.373702	-1.42004	0.0230205	0.638046	-0.648267	0.116112
metG	128.899	219.352	215.155	1.70174	0.767009	0.0680098	1.66918	0.73914	0.0738845
metH	185.036	249.989	184.934	1.35103	0.434058	0.193902	0.999447	-0.000797977	0.985451
metI	134.898	127.488	164.958	0.945068	-0.0815095	0.748895	1.22284	0.290233	0.435315
metJ	554.563	158.178	178.248	0.28523	-1.8098	0.0100795	0.32142	-1.63747	0.0103721
metK	757.287	211.15	362.032	0.278825	-1.84257	0.0101396	0.478064	-1.06472	0.0263177
metL	120.708	133.039	138.909	1.10216	0.140329	0.637872	1.15079	0.202621	0.500247
metN	132.814	35.9676	81.8691	0.270813	-1.88463	0.0102869	0.616422	-0.69801	0.0751191
metQ	467.274	1095.46	1079.23	2.34436	1.2292	0.0223268	2.30963	1.20766	0.0223846
metR	78.7443	84.6438	123.073	1.07492	0.104228	0.734415	1.56294	0.644265	0.0869612
metT	1164.9	340.284	479.864	0.292114	-1.7754	0.0188266	0.411936	-1.27951	0.0350161
metU	312.027	526.572	780.23	1.68758	0.75496	0.184035	2.50052	1.32223	0.0491576
metV	710.728	1369.58	1571.48	1.92701	0.946368	0.0322239	2.21108	1.14475	0.020797
metW	1003.69	1209.25	1553.85	1.20481	0.268807	0.371381	1.54814	0.630538	0.0861031
metY	7135.01	1786.12	2716.09	0.250332	-1.99809	0.00930282	0.38067	-1.39339	0.0136415
metZ	4709.87	1608.06	3842.67	0.341424	-1.55036	0.0124821	0.815875	-0.29358	0.328826
mfd	117.687	84.2167	82.7253	0.715597	-0.482781	0.144652	0.702924	-0.50856	0.132414
mglA	66.438	51.8907	57.8235	0.781039	-0.356534	0.271652	0.870337	-0.200353	0.512387
mglB	72.449	70.4282	33.8148	0.972108	-0.0408122	0.874979	0.466739	-1.09931	0.0231558
mglC	27.2029	16.0637	15.4022	0.590514	-0.759958	0.0629215	0.566199	-0.820618	0.0525397
mgrB	1534.76	713.434	443.379	0.46485	-1.10516	0.0444606	0.288892	-1.7914	0.0149482
mgrR	9517.04	4621.04	2512.01	0.485554	-1.0423	0.125228	0.263948	-1.92167	0.0417607
mgsA	170.977	318.09	201.883	1.86042	0.895628	0.0454305	1.18076	0.239712	0.475779
mgtA	220.549	76.2848	79.9033	0.345887	-1.53163	0.0165689	0.362293	-1.46477	0.0170401
mgtL	9059.35	825.564	581.734	0.0911284	-3.45596	0.00923853	0.0642137	-3.96098	0.0083171
mhpA	1.65147	0.846898	0.893116	0.512814	-0.963494	0.031016	0.5408	-0.886834	0.0372845
mhpB	13.3594	2.60643	1.62403	0.1951	-2.35771	0.0141948	0.121564	-3.04021	0.009167
mhpC	37.9627	24.9813	28.2904	0.658048	-0.603736	0.159317	0.745214	-0.424273	0.264868
mhpD	14.667	33.476	34.4288	2.28241	1.19056	0.0422175	2.34737	1.23104	0.0372885
mhpE	29.4708	24.6304	22.2227	0.835758	-0.258842	0.380133	0.75406	-0.407249	0.202566
mhpF	26.1284	36.8024	40.7082	1.40852	0.494179	0.237234	1.55801	0.639701	0.145444
mhpR	34.6576	32.6136	27.6134	0.941024	-0.087697	0.761893	0.796749	-0.327803	0.284069
mhpT	34.1438	13.5134	10.9895	0.395779	-1.33723	0.01568	0.32186	-1.6355	0.0103865
miaA	231.944	632.371	461.373	2.72639	1.44699	0.0149323	1.98915	0.992153	0.0323779
miaB	181.38	103.158	125.731	0.568742	-0.814153	0.0527243	0.693193	-0.52867	0.132929
micA	26334.5	4964.78	2940.42	0.188528	-2.40715	0.0100728	0.111657	-3.16286	0.0083171
micC	51.3824	2.29022	3.60671	0.0445721	-4.48771	0.00859627	0.0701935	-3.83252	0.0083171
micF	798.861	224	171.341	0.280399	-1.83445	0.0100728	0.214482	-2.22107	0.00832433
minC	966.542	285.549	234.699	0.295434	-1.75909	0.0138074	0.242824	-2.04202	0.0098798
minD	388.49	484.146	341.115	1.24623	0.317566	0.436926	0.878053	-0.18762	0.52979
minE	524.615	652.633	704.616	1.24402	0.315014	0.72682	1.34311	0.42558	0.574408
mioC	358.152	286.999	272.395	0.801332	-0.319529	0.282424	0.760557	-0.394872	0.211877
mipA	211.192	120.972	144.55	0.572803	-0.803888	0.051066	0.684448	-0.546986	0.117431
mlaA	167.93	131.059	142.511	0.780439	-0.357642	0.255616	0.848636	-0.236782	0.429052
mlaB	258.155	181.337	151.817	0.702435	-0.509563	0.130762	0.588087	-0.765898	0.0555436
mlaC	152.371	172.35	117.729	1.13112	0.177751	0.575333	0.772648	-0.372117	0.247458
mlaD	72.9418	255.292	195.471	3.49993	1.80733	0.0113071	2.67982	1.42213	0.0161792
mlaE	152.023	122.89	93.5616	0.808366	-0.306919	0.331247	0.615443	-0.700303	0.0784689
mlaF	213.598	223.312	166.763	1.04548	0.0641628	0.829066	0.78073	-0.357105	0.242422
mlc	138.432	54.7029	45.1354	0.395161	-1.33949	0.0154452	0.326047	-1.61685	0.010477
mliC	142.71	47.3242	34.8853	0.331611	-1.59244	0.0121198	0.244449	-2.0324	0.00843019
mlrA	52.7358	22.5251	25.0759	0.427131	-1.22725	0.0189719	0.475501	-1.07248	0.0244353
mltA	252.402	97.4269	159.201	0.385999	-1.37333	0.0150446	0.630746	-0.664868	0.0741483
mltB	63.7712	15.3674	19.7163	0.240978	-2.05303	0.00923853	0.309172	-1.69352	0.00993215
mltC	83.9872	36.2928	39.0559	0.432122	-1.21049	0.0200069	0.465022	-1.10463	0.0231168
mltD	848.767	556.183	837.965	0.655283	-0.60981	0.0928818	0.987273	-0.0184793	0.948363
mltF	130.545	37.4222	40.5335	0.286662	-1.80258	0.0118556	0.310495	-1.68736	0.0118562
mmuM	46.9299	53.2529	43.8632	1.13473	0.182352	0.572504	0.934654	-0.0974961	0.720928
mmuP	22.1347	14.3402	20.5384	0.647859	-0.626249	0.115557	0.927881	-0.107988	0.684728
mnaT	127.142	236.699	113.747	1.86169	0.896609	0.0474171	0.894642	-0.160618	0.582253
mngA	1.18181	1.17876	1.04486	0.997421	-0.00372606	0.973579	0.884118	-0.177689	0.54003
mngB	14.3649	7.51629	6.40441	0.523238	-0.93446	0.0396018	0.445836	-1.16541	0.0235673
mngR	46.6018	27.7471	23.9152	0.595408	-0.748048	0.0639506	0.513183	-0.962456	0.0348906
mnmA	202.856	195.824	242.985	0.965332	-0.0509034	0.836208	1.19782	0.26041	0.403263
mnmC	58.1033	28.4767	32.2498	0.490104	-1.02884	0.0269535	0.555041	-0.849333	0.0407985
mnmE	69.3239	71.1672	77.2771	1.02659	0.0378604	0.905229	1.11473	0.156688	0.59876
mnmG	224.492	128.167	165.23	0.570921	-0.808636	0.0579362	0.736019	-0.442185	0.194398
mnmH	15.7906	14.1767	12.8374	0.89779	-0.15555	0.579052	0.812973	-0.29872	0.340909
mntH	84.6694	130.636	71.0868	1.54289	0.625635	0.0823798	0.839581	-0.252259	0.386459
mntP	62.5613	13.4763	15.8207	0.215409	-2.21485	0.00930282	0.252882	-1.98346	0.00929276
mntR	535.866	127.717	120.572	0.238338	-2.06892	0.0109473	0.225004	-2.15198	0.0094309
mntS	29752.8	2133.98	1173.46	0.0717238	-3.8014	0.00834151	0.0394404	-4.66418	0.0083171
moaA	108.797	203.89	105.69	1.87404	0.906154	0.0373079	0.971447	-0.0417929	0.895738
moaB	167.178	206.086	139.358	1.23273	0.30186	0.506455	0.833593	-0.262586	0.419687
moaC	124.877	274.887	224.25	2.20125	1.13833	0.0262806	1.79576	0.844596	0.05169
moaD	152.97	228.786	190.543	1.49563	0.580753	0.11289	1.24562	0.31687	0.326193
moaE	81.284	121.485	126.386	1.49457	0.579731	0.187066	1.55487	0.63679	0.156855
mobA	9.63032	22.4244	18.1282	2.32853	1.21942	0.027536	1.88241	0.912581	0.0530806
mobB	34.9333	33.5292	18.8289	0.959807	-0.0591837	0.825758	0.538996	-0.891653	0.0404127
mocA	17.1714	8.20019	6.10793	0.477549	-1.06628	0.082404	0.355703	-1.49125	0.0405351
modA	46.1644	446.761	62.7216	9.67762	3.27465	0.0100795	1.35866	0.442183	0.534382
modB	37.8678	132.97	39.1229	3.51144	1.81206	0.0101396	1.03314	0.0470405	0.882605
modC	54.2704	91.4252	50.2295	1.68462	0.752426	0.109667	0.925541	-0.11163	0.667078
modE	44.1775	65.0953	54.9773	1.47349	0.559242	0.196195	1.24446	0.315524	0.454936
modF	137.418	103.827	97.5833	0.755553	-0.404395	0.203299	0.710118	-0.493869	0.142653
moeA	43.5207	69.9642	59.1645	1.60761	0.684918	0.135014	1.35946	0.443032	0.307926
moeB	85.1894	75.528	53.05	0.886589	-0.173663	0.548234	0.62273	-0.683321	0.0846993
mog	135.574	82.3904	69.6225	0.607714	-0.718536	0.0886857	0.513537	-0.961461	0.0463734
mokA	5.38292	8.14138	8.01331	1.51245	0.596885	0.0917295	1.48865	0.574009	0.099767
mokB	172.304	336.451	353.761	1.95266	0.965443	0.421422	2.05313	1.03782	0.365548
mokC	129.164	39.2972	56.7219	0.304243	-1.7167	0.0190689	0.439146	-1.18723	0.0386538
motA	10.2482	544.053	49.9844	53.0874	5.7303	0.00834151	4.87736	2.2861	0.00954523
motB	2.83822	269.305	38.3262	94.8853	6.56811	0.00834151	13.5036	3.75527	0.00841073
mpaA	194.681	82.4655	67.853	0.423593	-1.23925	0.0220744	0.348534	-1.52063	0.0137605
mpl	114.8	131.129	124.445	1.14224	0.191866	0.51572	1.08402	0.116395	0.711879
mppA	117.342	80.5133	71.4816	0.68614	-0.543424	0.110222	0.609172	-0.715079	0.0615804
mprA	343.052	361.403	356.12	1.05349	0.0751818	0.828306	1.03809	0.0539353	0.888776
mqo	130.845	126.845	203.592	0.969434	-0.0447847	0.813452	1.55598	0.637827	0.152645
mqsA	186.199	236.261	140.388	1.26886	0.343533	0.288421	0.753965	-0.40743	0.209381
mqsR	145.298	95.3169	53.61	0.65601	-0.608211	0.102391	0.368966	-1.43844	0.0150569
mraY	158.082	104.464	113.348	0.660826	-0.597658	0.0991112	0.717025	-0.479906	0.156116
mraZ	772.829	386.635	268.258	0.500285	-0.999179	0.0287918	0.347112	-1.52653	0.0114229
mrcA	86.9708	27.5463	41.9892	0.316731	-1.65867	0.0140293	0.482796	-1.05051	0.0342612
mrcB	67.9443	72.511	51.6385	1.06721	0.0938478	0.736175	0.760013	-0.395904	0.209533
mrdA	313.57	64.0094	110.079	0.204131	-2.29243	0.00864099	0.35105	-1.51025	0.011674
mrdB	166.819	97.3245	115.666	0.583412	-0.777413	0.0560212	0.693361	-0.528321	0.12883
mreB	483.171	573.712	522.377	1.18739	0.247793	0.426503	1.08114	0.112558	0.729547
mreC	343.014	148.409	181.15	0.432664	-1.20868	0.0213	0.528114	-0.921079	0.0380331
mreD	196.39	85.2115	183.906	0.43389	-1.2046	0.0194527	0.936436	-0.0947481	0.744426
mrp	93.189	184.696	173.269	1.98195	0.986921	0.0297766	1.85933	0.894782	0.0363831
mrr	65.7485	43.1458	35.4296	0.656224	-0.60774	0.107689	0.538866	-0.892002	0.0468185
msbA	163.204	177.444	191.137	1.08725	0.120686	0.69367	1.17116	0.227933	0.457302
mscK	116.865	76.3998	63.1234	0.653743	-0.613204	0.0897083	0.540138	-0.888599	0.0378874
mscL	226.967	203.613	168.693	0.897102	-0.156657	0.584752	0.743247	-0.428087	0.190363
mscM	78.454	42.0729	44.7015	0.536274	-0.898957	0.0360676	0.56978	-0.811524	0.0461166
mscS	400.694	339.581	332.643	0.847482	-0.238745	0.422191	0.830167	-0.268526	0.379324
msrA	50.4457	79.8649	81.2429	1.58318	0.662828	0.277012	1.6105	0.68751	0.259825
msrB	1927.81	789.319	580.705	0.409438	-1.28828	0.02409	0.301225	-1.73109	0.0123107
msrC	286.046	511.923	362.614	1.78965	0.839677	0.0497798	1.26767	0.342185	0.294463
msyB	46.5084	27.3943	26.8177	0.589019	-0.763614	0.0723709	0.576619	-0.794309	0.0654028
mtfA	105.92	98.6163	67.5537	0.931045	-0.103077	0.721319	0.637781	-0.648868	0.076163
mtgA	209.116	81.6054	58.5355	0.390241	-1.35756	0.0151146	0.279919	-1.83692	0.00922644
mtlA	23.4614	42.8289	39.0062	1.8255	0.868295	0.0416409	1.66257	0.733414	0.0621191
mtlD	81.067	62.8354	58.7206	0.775104	-0.367538	0.244365	0.724346	-0.465249	0.167033
mtlR	225.66	118.803	109.029	0.526471	-0.925574	0.0378026	0.483156	-1.04944	0.0276087
mtn	328.715	68.6946	58.4012	0.208979	-2.25857	0.00927555	0.177665	-2.49277	0.00832433
mtr	151.246	48.3872	41.5645	0.319924	-1.6442	0.0123213	0.274814	-1.86347	0.00949482
mug	77.0857	78.1152	82.8593	1.01336	0.0191402	0.973579	1.0749	0.104201	0.743177
mukB	123.982	146.823	144.854	1.18423	0.243947	0.414111	1.16835	0.224471	0.459499
mukE	126.733	142.199	120.823	1.12204	0.166124	0.566738	0.95337	-0.0688915	0.815433
mukF	93.1476	90.8222	81.0296	0.975036	-0.0364733	0.903417	0.869906	-0.201069	0.481616
murA	240.723	178.032	172.032	0.739569	-0.435243	0.171615	0.714648	-0.484695	0.141818
murB	137.107	113.052	76.6467	0.824553	-0.278316	0.343954	0.559028	-0.839007	0.0427521
murC	247.934	171.089	181.49	0.69006	-0.535207	0.118183	0.732009	-0.450067	0.168909
murD	168.246	98.6643	118.482	0.58643	-0.769969	0.0530457	0.704218	-0.505907	0.130691
murE	233.115	115.489	115.181	0.495415	-1.01329	0.0300875	0.494095	-1.01714	0.0287487
murF	143.109	99.9279	110.623	0.698267	-0.51815	0.121451	0.773002	-0.371456	0.232185
murG	303.674	131.466	165.897	0.432918	-1.20783	0.0192305	0.546299	-0.872238	0.038941
murI	291.613	66.0093	40.0564	0.226359	-2.14331	0.00898673	0.137362	-2.86395	0.0083171
murJ	241.654	57.086	65.3963	0.23623	-2.08173	0.00954645	0.27062	-1.88566	0.0094309
murP	23.1377	16.2807	14.1234	0.703644	-0.507082	0.143661	0.610405	-0.712161	0.0697845
murQ	15.3875	15.292	16.4197	0.993794	-0.00898182	0.762399	1.06708	0.0936733	0.918629
murR	8.48737	5.04552	5.15238	0.594474	-0.750314	0.0780062	0.607064	-0.720078	0.0832328
mutH	22.5265	25.837	22.47	1.14696	0.197814	0.771439	0.99749	-0.00362554	0.853544
mutL	134.197	101.034	93.2816	0.752875	-0.409517	0.201604	0.695108	-0.52469	0.13227
mutM	38.7748	24.5428	28.7733	0.632957	-0.65982	0.156127	0.742062	-0.430388	0.276798
mutS	52.7322	48.2994	42.0519	0.915938	-0.126678	0.655348	0.797463	-0.326511	0.284069
mutT	79.2113	102.564	134.308	1.29481	0.372742	0.305433	1.69556	0.761764	0.0770074
mutY	135.185	49.8405	60.8521	0.368685	-1.43954	0.0143379	0.450141	-1.15155	0.0215546
mzrA	395.578	163.732	109.717	0.413906	-1.27262	0.0185904	0.277358	-1.85018	0.00941641
nac	12.6588	16.6739	21.8116	1.31718	0.397448	0.278748	1.72303	0.784949	0.0726861
nadA	302.803	339.328	182.733	1.12062	0.164299	0.626304	0.603472	-0.728642	0.0697083
nadB	115.038	240.251	130.922	2.08845	1.06243	0.0265817	1.13808	0.186606	0.53071
nadC	147.24	66.9122	35.0084	0.454444	-1.13782	0.023343	0.237765	-2.07239	0.00843019
nadD	111.028	48.9827	64.2829	0.441174	-1.18058	0.0201266	0.578978	-0.788419	0.0498363
nadE	66.9529	111.067	99.4031	1.65888	0.730207	0.0669489	1.48467	0.570143	0.114564
nadK	81.4861	99.1517	74.3068	1.21679	0.283084	0.421873	0.911896	-0.133058	0.639333
nadR	105.076	96.0534	99.6992	0.914133	-0.129523	0.639274	0.94883	-0.0757779	0.783956
nagA	139.042	149.906	98.1492	1.07814	0.108538	0.735711	0.705895	-0.502474	0.142364
nagB	69.4701	77.7591	69.4473	1.11932	0.162619	0.671849	0.999671	-0.000474337	0.942878
nagC	106.147	142.731	103.993	1.34465	0.427236	0.19689	0.97971	-0.0295731	0.910535
nagE	21.5093	95.4533	72.4683	4.43776	2.14983	0.00930282	3.36916	1.75239	0.0102842
nagK	140.376	138.065	140.044	0.983536	-0.02395	0.900585	0.997636	-0.00341471	0.950964
nagZ	55.9972	124.633	71.4019	2.22571	1.15427	0.0257666	1.2751	0.350608	0.295895
nanA	10.9581	13.2021	12.7717	1.20478	0.268774	0.418318	1.1655	0.220952	0.506556
nanC	19.1532	2.75615	3.10778	0.143901	-2.79685	0.011396	0.162259	-2.62363	0.0111661
nanE	5.43743	8.15567	7.4494	1.49991	0.584878	0.348829	1.37002	0.454199	0.488438
nanK	5.18713	10.8018	9.72061	2.08243	1.05827	0.0481823	1.87399	0.906112	0.0676467
nanM	9.27851	6.25197	7.70944	0.673812	-0.569583	0.118934	0.830892	-0.267267	0.383195
nanR	91.4975	91.7184	71.4885	1.00241	0.00347781	0.944273	0.781316	-0.356023	0.279899
nanS	24.2679	5.90968	5.56994	0.243518	-2.0379	0.00923853	0.229518	-2.12332	0.00841073
nanT	3.85703	4.27135	4.88073	1.10742	0.147202	0.85375	1.26541	0.339608	0.51597
napA	24.4916	146.215	25.1609	5.97003	2.57774	0.0194527	1.02733	0.0388994	0.792984
napB	15.0624	27.1949	12.6535	1.80548	0.852385	0.368261	0.840075	-0.25141	0.434954
napC	35.3527	100.688	39.9399	2.84811	1.51001	0.0674055	1.12976	0.17601	0.991199
napD	13.4869	119.633	16.043	8.87035	3.14899	0.00859627	1.18953	0.250386	0.396576
napF	71.4209	163.85	38.546	2.29414	1.19795	0.0458305	0.539702	-0.889765	0.0657743
napG	7.13101	99.4928	26.2948	13.9521	3.80241	0.0120795	3.68738	1.8826	0.056808
napH	10.1851	52.0134	18.0579	5.10681	2.35242	0.0192305	1.77297	0.82617	0.223934
narG	4.46989	17.5432	13.8138	3.92475	1.9726	0.275154	3.09041	1.6278	0.410241
narH	6.83292	8.85149	6.84752	1.29542	0.373417	0.833307	1.00214	0.00307834	0.701099
narI	7.69038	6.6134	5.27023	0.859957	-0.217663	0.485815	0.685302	-0.545189	0.190363
narJ	7.94495	11.5311	13.0144	1.45138	0.537425	0.574057	1.63807	0.711996	0.391933
narK	15.9377	11.3063	10.4767	0.709408	-0.495312	0.278175	0.657356	-0.605253	0.22567
narL	60.0579	94.5267	107.419	1.57393	0.654368	0.278536	1.78858	0.838817	0.166866
narP	100.908	59.4609	41.6432	0.589258	-0.763029	0.0538204	0.412684	-1.27689	0.0161929
narQ	63.6311	39.795	24.5305	0.625401	-0.677146	0.0703427	0.385511	-1.37516	0.0140619
narU	11.1273	2.53809	1.98773	0.228095	-2.1323	0.00906938	0.178634	-2.48492	0.0083171
narV	8.83943	5.58231	6.47352	0.631524	-0.66309	0.0745429	0.732346	-0.449404	0.168909
narW	1.73457	4.2863	3.64875	2.4711	1.30515	0.0207302	2.10355	1.07282	0.0314465
narX	46.5011	43.2158	39.1095	0.929351	-0.105705	0.69367	0.841044	-0.249746	0.423699
narY	1.95847	3.67917	3.81491	1.8786	0.909658	0.0396581	1.94791	0.961925	0.0336851
narZ	3.75445	3.68515	4.31949	0.981543	-0.0268764	0.796265	1.1505	0.202261	0.79263
ndh	124.041	117.996	140.916	0.951266	-0.0720795	0.786367	1.13605	0.184021	0.55451
ndk	586.546	140.25	189.427	0.239112	-2.06424	0.0155408	0.322953	-1.6306	0.0231168
nei	56.068	65.4085	56.8316	1.16659	0.2223	0.498042	1.01362	0.0195153	0.985451
nemA	20.1051	22.3782	21.6873	1.11306	0.154536	0.589167	1.0787	0.109293	0.721927
nemR	23.6695	7.12748	9.25268	0.301125	-1.73156	0.0103832	0.390912	-1.35508	0.0143862
nepI	68.3289	30.2609	35.2385	0.442872	-1.17504	0.0204215	0.515719	-0.955344	0.031489
nfi	82.2708	79.268	80.9609	0.963501	-0.0536424	0.797319	0.984078	-0.0231549	0.871803
nfo	38.9138	55.8212	47.6649	1.43448	0.520531	0.209658	1.22488	0.292645	0.478397
nfrA	19.0706	9.57992	8.49254	0.502341	-0.993261	0.0358032	0.445322	-1.16708	0.0244519
nfrB	31.9556	11.7604	10.5147	0.368024	-1.44213	0.0149323	0.329042	-1.60366	0.0113756
nfsA	42.128	27.3338	26.949	0.648827	-0.624095	0.0865991	0.639693	-0.644548	0.0811199
nfsB	171.725	217.117	216.891	1.26433	0.33837	0.26037	1.26301	0.336868	0.265809
nfuA	111.656	64.1819	91.0483	0.57482	-0.798819	0.0527222	0.815437	-0.294354	0.340397
nhaA	110.792	57.4145	54.578	0.518221	-0.948362	0.0394334	0.492619	-1.02146	0.0320463
nhaB	240.958	164.698	123.959	0.683515	-0.548956	0.11151	0.514443	-0.958918	0.0319302
nhaR	166.376	57.817	40.619	0.347509	-1.52488	0.0126121	0.24414	-2.03422	0.00843019
nhoA	16.3792	6.22462	5.55154	0.380032	-1.39581	0.0147174	0.338938	-1.5609	0.0112993
nikA	7.87674	34.2422	15.8521	4.34725	2.1201	0.0397258	2.01253	1.00901	0.238535
nikB	4.11059	20.1894	10.9445	4.91155	2.29618	0.108366	2.6625	1.41278	0.342269
nikC	4.2706	12.4559	6.3491	2.91665	1.54431	0.160302	1.4867	0.572112	0.773646
nikD	11.1734	14.8562	11.0149	1.32959	0.410987	0.95656	0.985808	-0.020622	0.608938
nikE	12.5166	15.1651	7.69768	1.2116	0.276915	0.707667	0.614996	-0.70135	0.130619
nikR	58.3704	54.5032	45.9821	0.933748	-0.0988943	0.706321	0.787765	-0.344163	0.299524
ninE	2.2644	0.692018	0.799194	0.305607	-1.71025	0.0131699	0.352938	-1.50251	0.0153225
nirB	67.1328	260.306	62.8774	3.87749	1.95512	0.0968509	0.936612	-0.0944764	0.533805
nirC	14.5463	37.6367	18.6154	2.58736	1.37148	0.156675	1.27973	0.355838	0.914177
nirD	6.46707	151.476	28.3986	23.4226	4.54983	0.0134179	4.39126	2.13464	0.0827393
nlpA	278.114	301.237	302.816	1.08314	0.115223	0.6844	1.08882	0.122766	0.6685
nlpC	374.437	315.57	193.563	0.842785	-0.246763	0.387839	0.516945	-0.951917	0.031489
nlpD	326.127	334.154	225.013	1.02462	0.0350821	0.988852	0.689957	-0.535422	0.162434
nlpE	62.2354	65.7326	49.2133	1.05619	0.0788733	0.81494	0.790761	-0.338687	0.281252
nlpI	622.063	1985.08	1418.1	3.19112	1.67406	0.0112679	2.27968	1.18883	0.0202447
nmpC	206.941	741.115	496.836	3.58128	1.84048	0.0101396	2.40085	1.26355	0.018095
nnr	56.4129	39.32	33.2657	0.697005	-0.52076	0.137565	0.589684	-0.761987	0.0624551
nohD	4.74963	4.29954	3.47702	0.905236	-0.143635	0.535388	0.732061	-0.449964	0.292774
nohQ	2.93146	2.13738	2.11271	0.729117	-0.455777	0.15919	0.720701	-0.472527	0.148742
norR	20.1384	23.5572	25.0468	1.16976	0.226215	0.670841	1.24373	0.314672	0.518583
norV	7.77028	3.20168	3.58764	0.412041	-1.27914	0.0286334	0.461714	-1.11493	0.036999
norW	9.44846	5.09714	4.42235	0.539468	-0.890392	0.0553611	0.46805	-1.09527	0.0339172
npr	444.199	175.481	132.556	0.395049	-1.33989	0.017645	0.298417	-1.7446	0.0102943
nrdA	139.782	111.822	136.26	0.799971	-0.32198	0.282769	0.974802	-0.0368183	0.894497
nrdB	190.551	269.903	207.752	1.41643	0.50226	0.17169	1.09027	0.12468	0.731459
nrdD	13.2241	61.4545	34.7458	4.64716	2.21635	0.0566649	2.62746	1.39367	0.178122
nrdE	23.2341	179.13	153.841	7.70979	2.94669	0.00859627	6.62136	2.72713	0.0083171
nrdF	16.6439	113.035	116.788	6.79141	2.76371	0.00859627	7.01687	2.81083	0.0083171
nrdG	25.5236	43.5066	25.7558	1.70456	0.769401	0.0811879	1.0091	0.0130657	0.96371
nrdH	207.507	1363.11	1153.36	6.569	2.71567	0.00859627	5.5582	2.47462	0.00832433
nrdI	29.1215	289.644	217.651	9.94607	3.31413	0.0084411	7.47389	2.90186	0.0083171
nrdR	170.986	144.487	126.928	0.84502	-0.242943	0.408606	0.74233	-0.429867	0.198164
nrfA	24.1548	30.1267	11.8339	1.24723	0.318732	0.694247	0.489917	-1.02939	0.0671063
nrfB	10.1202	10.481	6.81431	1.03565	0.0505353	0.780698	0.673337	-0.5706	0.22298
nrfC	3.17955	7.2237	4.6483	2.27193	1.18392	0.170678	1.46194	0.547881	0.602586
nrfD	2.61252	3.06721	3.70736	1.17404	0.231482	0.862612	1.41907	0.504947	0.856111
nrfE	4.27359	2.65908	2.65387	0.622213	-0.684519	0.178855	0.620994	-0.687349	0.170643
nrfF	6.02242	2.52549	2.83226	0.419348	-1.25378	0.020661	0.470287	-1.08839	0.0266389
nrfG	5.72273	4.42304	3.783	0.772889	-0.371667	0.239447	0.661049	-0.597172	0.0981467
nsrR	617.736	686.304	408.131	1.111	0.151858	0.584764	0.660689	-0.597957	0.0937978
nth	138.822	46.4324	63.8463	0.334474	-1.58003	0.0127835	0.459914	-1.12056	0.0238582
nudB	253.284	396.094	360.623	1.56383	0.645086	0.0920926	1.42379	0.509736	0.147925
nudC	34.4039	48.7235	50.8497	1.41622	0.502048	0.14861	1.47802	0.563668	0.118998
nudE	1881.34	514.998	494.027	0.27374	-1.86912	0.00991136	0.262593	-1.9291	0.00869224
nudF	146.898	72.4901	68.2682	0.493471	-1.01896	0.0307669	0.464731	-1.10553	0.0247479
nudG	75.8006	46.4594	37.0132	0.612917	-0.706238	0.0774483	0.488298	-1.03417	0.0320073
nudI	42.874	46.125	35.6342	1.07583	0.105445	0.717056	0.831138	-0.266839	0.368609
nudJ	43.4034	57.3126	62.4385	1.32046	0.401046	0.365951	1.43856	0.524629	0.237524
nudK	81.4724	48.807	32.7215	0.599061	-0.739224	0.0801643	0.401627	-1.31607	0.0216189
nudL	236.333	68.4422	57.8119	0.289601	-1.78786	0.0101396	0.24462	-2.03138	0.00843019
nuoA	734.071	1634.45	1119.94	2.22656	1.15482	0.0396018	1.52565	0.609427	0.168909
nuoB	477.732	870.795	567.33	1.82277	0.866132	0.114033	1.18755	0.247985	0.679091
nuoC	347.228	749.331	494.353	2.15804	1.10972	0.0243677	1.42371	0.509658	0.136828
nuoE	219.016	522.526	429.464	2.38579	1.25447	0.0186674	1.96088	0.971502	0.031457
nuoF	169.416	290.775	238.348	1.71634	0.779335	0.0545986	1.40688	0.492498	0.145444
nuoG	242.9	346.331	317.177	1.42582	0.511789	0.165116	1.30579	0.384928	0.278731
nuoH	107.731	288.616	241.126	2.67905	1.42172	0.0287795	2.23823	1.16236	0.0444787
nuoI	290.841	254.143	223.071	0.873823	-0.194587	0.516653	0.766986	-0.382727	0.305439
nuoJ	79.8685	282.014	245.325	3.53097	1.82007	0.0218532	3.07161	1.619	0.0267073
nuoK	150.748	138.308	88.3022	0.917477	-0.124256	0.582703	0.585758	-0.771622	0.13743
nuoL	111.386	192.045	193.492	1.72413	0.78587	0.0844696	1.73712	0.796697	0.0786438
nuoM	129.695	195.045	189.932	1.50387	0.588681	0.236381	1.46445	0.550357	0.266568
nuoN	237.8	153.202	154.715	0.644248	-0.634312	0.0871335	0.650609	-0.620137	0.0912436
nupC	123.037	93.4631	91.5211	0.759636	-0.396619	0.212157	0.743852	-0.426912	0.189976
nupG	25.437	31.35	26.5844	1.23246	0.30154	0.469035	1.04511	0.0636513	0.936083
nupX	8.28953	3.23982	3.04712	0.390832	-1.35538	0.0287918	0.367587	-1.44384	0.023549
nusA	287.795	479.074	524.01	1.66464	0.735208	0.0584357	1.82078	0.864555	0.0397613
nusB	174.95	262.394	274.425	1.49982	0.584793	0.0962163	1.56859	0.649467	0.0771089
nusG	891.031	504.502	579.311	0.5662	-0.820615	0.0447012	0.650158	-0.621137	0.084504
obgE	100.026	81.3646	79.9172	0.813436	-0.2979	0.394678	0.798965	-0.323795	0.365778
ogrK	33.6643	26.2073	20.636	0.778489	-0.361251	0.273666	0.612994	-0.706055	0.0841813
ogt	37.1081	45.9399	47.0259	1.238	0.308014	0.433091	1.26727	0.341722	0.382017
ohsC	174.215	43.4287	34.3144	0.249282	-2.00415	0.00951629	0.196966	-2.34398	0.00832433
ompA	1556.32	3989.44	4446.73	2.56338	1.35805	0.0214699	2.85721	1.51461	0.0158661
ompC	1057.46	6806.54	5283.91	6.43671	2.68632	0.00859627	4.99681	2.32101	0.00832433
ompF	1749.99	6885	7218.38	3.9343	1.97611	0.00934197	4.1248	2.04432	0.00841488
ompG	10.5224	1.35603	1.65427	0.128871	-2.956	0.00859627	0.157214	-2.66919	0.00832433
ompL	3.86918	1.04565	0.913839	0.270251	-1.88763	0.0147923	0.236184	-2.08202	0.0113047
ompN	21.3834	2.73674	3.03813	0.127985	-2.96596	0.00859627	0.142079	-2.81523	0.0083171
ompR	171	225.03	137.059	1.31597	0.396126	0.334647	0.801516	-0.319197	0.336931
ompT	2579.06	4776.05	4365.65	1.85186	0.888973	0.113567	1.69273	0.759352	0.15748
ompW	27.195	166.159	42.8901	6.10992	2.61115	0.00859627	1.57713	0.657301	0.0866054
ompX	1476.6	1411.91	933.622	0.956189	-0.0646326	0.818266	0.632277	-0.66137	0.0752368
omrA	891.102	167.892	86.4186	0.188409	-2.40806	0.0104456	0.0969794	-3.36618	0.0083171
omrB	391.119	91.2893	43.4094	0.233405	-2.09909	0.0141333	0.110988	-3.17153	0.00840683
opgB	194.524	40.1198	50.3968	0.206246	-2.27756	0.00877597	0.259077	-1.94855	0.00909859
opgC	120.609	26.7354	31.2338	0.221671	-2.17351	0.0103904	0.258968	-1.94915	0.0110535
opgD	104.663	79.964	79.5346	0.764011	-0.388334	0.227666	0.759908	-0.396103	0.223934
opgG	200.3	180.146	165.668	0.899382	-0.152995	0.591259	0.827098	-0.273869	0.370016
opgH	173.025	165.072	196.745	0.954037	-0.0678834	0.793889	1.13709	0.18535	0.533805
oppA	259.261	1199.58	478.059	4.62692	2.21005	0.00877597	1.84393	0.882783	0.0385673
oppB	132.527	164.438	110.071	1.24079	0.311257	0.344127	0.830549	-0.267862	0.378263
oppC	92.4432	99.7428	96.3037	1.07896	0.109645	0.809801	1.04176	0.0590243	0.933657
oppD	71.198	191.064	154.676	2.68356	1.42415	0.0183041	2.17248	1.11934	0.0292822
oppF	95.7965	160.89	153.038	1.6795	0.748032	0.0587023	1.59754	0.675848	0.0751009
orn	117.553	72.5594	53.6233	0.617246	-0.696082	0.0657391	0.456161	-1.13238	0.021312
osmB	39.9163	151.049	169.258	3.78414	1.91996	0.0152167	4.24032	2.08417	0.0120308
osmC	29.7022	61.6615	49.2093	2.07599	1.0538	0.0279739	1.65676	0.728363	0.0654916
osmE	99.5963	144.832	176.335	1.45419	0.540214	0.163649	1.7705	0.824155	0.066124
osmF	77.1587	23.3261	25.2016	0.302313	-1.72589	0.0106666	0.326621	-1.61431	0.0107713
osmY	123.643	274.237	132.061	2.21797	1.14924	0.20423	1.06808	0.0950248	0.804835
otsA	52.8144	45.8552	39.2377	0.868233	-0.203846	0.475736	0.742936	-0.42869	0.181304
otsB	27.2432	24.3703	24.8754	0.894548	-0.16077	0.574734	0.913086	-0.131178	0.654911
oweE	1.37796	3.9427	2.48363	2.86125	1.51665	0.0258551	1.80239	0.849915	0.09678
oweS	2.08855	0.370576	0.453906	0.177432	-2.49466	0.0183325	0.217331	-2.20203	0.0214089
oxc	10.5979	3.7743	3.61889	0.356136	-1.4895	0.0144286	0.341472	-1.55016	0.0123759
oxyR	88.4612	103.979	90.1153	1.17542	0.233175	0.45877	1.0187	0.0267262	0.948954
oxyS	165.102	31.9207	33.4914	0.19334	-2.37079	0.00905698	0.202853	-2.30149	0.00841488
paaA	2.23417	0.964029	1.08241	0.431493	-1.21259	0.0297496	0.484478	-1.0455	0.0396276
paaB	5.14013	2.18205	2.69999	0.424512	-1.23612	0.0311208	0.525277	-0.92885	0.0568763
paaC	2.1735	0.739145	0.789875	0.34007	-1.55609	0.0122119	0.363411	-1.46033	0.0123945
paaD	2.56544	2.03928	2.4509	0.794905	-0.331146	0.274256	0.955352	-0.065896	0.816268
paaE	1.3101	1.42279	1.46389	1.08601	0.119043	0.710904	1.11739	0.16013	0.623953
paaF	2.82789	1.43978	0.981418	0.509137	-0.973875	0.0431576	0.347049	-1.52679	0.0156996
paaG	2.41596	1.23265	1.52524	0.510213	-0.970828	0.0347837	0.631321	-0.663555	0.0824267
paaH	1.90762	3.08044	2.9107	1.6148	0.691359	0.0689985	1.52582	0.609589	0.0905552
paaI	3.22666	1.22674	3.32717	0.380188	-1.39521	0.0287918	1.03115	0.0442527	0.945398
paaJ	12.5691	7.80178	11.3733	0.620712	-0.688003	0.0908027	0.904863	-0.144228	0.610352
paaK	21.3737	14.6434	13.7028	0.685113	-0.545586	0.119699	0.641107	-0.641363	0.0866054
paaX	57.9496	44.2699	30.2799	0.763938	-0.388473	0.252132	0.522521	-0.93644	0.045291
paaY	40.1849	40.0645	41.6876	0.997003	-0.00433076	0.962552	1.03739	0.0529638	0.887931
paaZ	1.7872	0.554464	0.574328	0.310242	-1.68853	0.0108483	0.321357	-1.63775	0.0102943
pabA	21.256	17.6285	23.3552	0.829341	-0.269963	0.35577	1.09876	0.135874	0.630395
pabB	44.2821	38.1404	39.5967	0.861305	-0.215403	0.451475	0.894193	-0.161341	0.575952
pabC	69.2888	53.1424	59.2806	0.76697	-0.382758	0.221102	0.855559	-0.225061	0.446881
pagP	16.2465	8.06796	6.87499	0.496598	-1.00985	0.0383501	0.423168	-1.2407	0.0235778
pal	437.795	1630.23	1341.21	3.72373	1.89675	0.0172487	3.06356	1.61521	0.0227576
panB	128.901	191.342	144.063	1.48441	0.569889	0.224561	1.11762	0.160433	0.792942
panC	144.228	449.533	349.26	3.11683	1.64008	0.0171194	2.42159	1.27595	0.0279654
panD	2476.3	491.11	719.86	0.198324	-2.33407	0.00969503	0.2907	-1.7824	0.0122917
panE	43.5075	74.0618	49.8197	1.70228	0.767466	0.0794523	1.14508	0.195453	0.611645
panF	32.8178	21.1938	20.5611	0.645802	-0.630836	0.11305	0.626524	-0.674558	0.0986423
panM	36.1345	41.2539	37.176	1.14167	0.191152	0.530066	1.02882	0.0409955	0.910535
paoA	19.6136	3.04983	2.80173	0.155496	-2.68505	0.00859627	0.142846	-2.80746	0.0083171
paoB	8.99869	2.39677	3.44423	0.266346	-1.90863	0.0109972	0.382748	-1.38553	0.0179699
paoC	4.67113	2.49341	2.79685	0.533792	-0.905649	0.0799995	0.598752	-0.739969	0.112594
paoD	3.33822	3.92352	4.26228	1.17533	0.233067	0.434695	1.27681	0.352544	0.264153
parC	161.672	104.177	109.842	0.644372	-0.634034	0.0814169	0.679411	-0.557643	0.105862
parE	99.9918	109.175	117.637	1.09184	0.126756	0.688076	1.17647	0.234465	0.468589
patA	26.64	39.5169	39.21	1.48337	0.568878	0.102576	1.47185	0.55763	0.107486
patD	12.2731	10.6418	8.58723	0.867083	-0.205758	0.494564	0.699682	-0.515229	0.153657
pauD	47.611	58.8943	59.0218	1.23699	0.306834	0.428558	1.23967	0.309954	0.4223
pawZ	81.3757	86.5787	48.2696	1.06394	0.0894137	0.775008	0.59317	-0.753483	0.0599093
pbl	7.88691	1.46457	1.08115	0.185696	-2.42898	0.00930282	0.137081	-2.8669	0.0083171
pbpC	43.6779	12.7874	14.3325	0.292766	-1.77218	0.0109972	0.32814	-1.60762	0.0115782
pbpG	105.147	93.9671	73.9911	0.893676	-0.162176	0.559857	0.703694	-0.50698	0.130993
pck	49.7725	203.522	150.96	4.08905	2.03176	0.0170216	3.03299	1.60074	0.0269977
pcm	239.932	146.398	127.352	0.610163	-0.712734	0.0786703	0.530784	-0.913802	0.0444429
pcnB	375.135	192.169	261.522	0.512265	-0.965038	0.0343128	0.697141	-0.520477	0.133964
pdhR	3032.26	1082.56	625.987	0.357015	-1.48594	0.0156648	0.206442	-2.27619	0.00841493
pdxA	156.51	171.589	151.376	1.09635	0.132703	0.738384	0.967202	-0.0481109	0.840422
pdxB	72.7999	80.6879	72.9708	1.10835	0.148416	0.655021	1.00235	0.00338137	0.985451
[truncated: 2,492 more rows]

## Sheet: Differentially expressed genes
cell envelope	metabolism	chemotaxis	translation	transport	stress response	cell cycle	DNA/chromosome	prophage/pseudogene	other/unknown
aaeX	aceE	bcsE	arfA	acrR	ahpC	dicA	cnu	alpA	djlB
agrA	aceK	cheA	argQ	acrZ	arsR	dicF	crfC	croE	dsrA
agrB	allB	cheB	argU	alsA	blr	ftsN	dinJ	cyaR	dsrB
ais	araD	cheR	argW	alsB	cho	ftsW	hupB	essD	insA
arnF	arcZ	cheW	argX	atpD	cspC	minC	priB	ffs	insC
atoD	atpI	cheY	argY	atpG	cspF	zapA	racR	gatR	insH
azuC	bfd	cheZ	argZ	bax	cspH		smg	gnsB	insK
bamE	caiD	csgA	aroE	bglF	efeO		smrA	gtrA	insL
cbrB	citC	fimD	aroH	bglG	gadY		yhdJ	intQ	micA
chiQ	coaD	fimF	aroL	bglH	glcD		yhfY	peaD	ohsC
ecnA	creC	fimH	artP	cirA	ibpB		yqeI	pinQ	phoH
ecnB	cydB	flgA	asnT	cusC	nrdE			pinR	psiF
eptB	dctR	flgB	asnU	cvrA	nrdF			racC	rspR
gfcB	dsbB	flgC	asnW	cysU	nrdH			rhsJ	rybB
glmY	eno	flgD	aspT	eamA	nrdI			rhsO	ryeA
glmZ	eutJ	flgE	aspU	emrK	psiE			rzpQ	sokX
hlyE	eutS	flgF	aspV	emrY	rclC			sieB	sroH
hokB	fnr	flgH	cadB	exbB	recX			sokE	symR
hokD	fnrS	flgJ	dadA	exbD	sufA			stfE	yaeQ
hokE	frc	flgK	entA	fecR	sufB			tfaD	yahL
istR	frdC	flgM	entB	feoB	sufC			tfaQ	yahM
lpxA	ftnA	flhB	entC	feoC	sufD			tfaS	ybaA
mcbA	gatZ	fliA	entE	fepA	trxC			tfaX	ybbD
mcbR	glgS	fliC	entF	fepC	uspA			tmpR	ybdF
mepH	gntR	fliD	entH	fepD	uspD			ttcC	ybeR
micC	hflD	fliE	entS	fepG	uspF			yafZ	ybeT
micF	holD	fliF	fusA	fes	yaaY			yagK	ybfC
mliC	holE	fliG	glnB	fhuA	yaiA			yagL	ybfK
mltB	hycA	fliH	gltU	fhuE	yciF			yagP	ybgP
mrdA	hyfB	fliI	gltV	fiu	ydcI			ybcN	ybgS
murI	hyuA	fliJ	glyT	frwB	yebS			ybcY	ybiI
murJ	icd	fliL	glyU	gatA	yfgI			ybfG	yccE
ompC	idnK	fliM	glyX	gatB	yhaC			ybfI	ycgX
ompF	idnR	fliN	gsiD	glvC	yhcN			ycjV	ycgY
ompG	lacY	fliO	hipB	gspC	yiaA			ydaG	yciI
ompN	lacZ	fliP	hisH	gspM	yibA			ydaQ	yciY
ompW	mhpB	fliS	hisL	gspO	yjaA			ydaS	ydbD
omrA	mtn	htrE	ileT	hcaT	ynhF			ydaU	ydcD
omrB	nadC	mcaS	ilvD	kch	yobF			yddK	ydcH
opgB	nanS	motA	ilvG	manX	yqiH			ydfX	ydcJ
pbl	napD	motB	ilvL	manY	yqiJ			yehH	ydcY
rfaH	nudL	pgaB	ilvX	mdfA	yrhB			yfaS	ydgU
rtn	oxyS	sfmA	infA	mdtG				yfdK	ydiL
sanA	paoA	sfmD	leuP	mdtK				yfdR	ydiY
suhB	pdhR	sfmF	leuW	mgtL				yfdS	ydjO
waaH	pdxH	sfmH	leuX	mntP				yfdT	yecJ
wcaE	pdxK	sfmZ	leuZ	mntR				yfjH	yehE
yabI	pflA	tap	lysV	mntS				yfjR	yeiS
ybdJ	pflB	tar	lysW	nagE				ygaQ	yejG
ybfP	psuK	tsr	metE	narU				ygeK	yfaP
ybhM	purF	yadC	metY	nhaR				yhiL	yfbK
ybhQ	purN	yaiC	oppA	potE				yibS	yfcL
ybjO	puuD	ybgO	panD	sapC				yibW	yfdF
ycfZ	puuP	ycdT	pheL	setC				yifN	yfgG
ydcX	pyrL	ycgZ	pheM	sgcA				yjhE	yfhR
ydgK	queE	ydeS	pheV	sgrT				yjhR	ygaU
yehR	rbsD	yefM	proK	ssuC				ykfN	yggI
yfeA	rcbA	yfcQ	proL	ssuD				ykgP	yghW
yfeN	recE	yfcV	rhtA	sugE				ykgT	yhdU
yfgH	rihB	yfiR	rimM	trkG				ymdE	yhfL
yghB	rnd	yhjH	rlmD	uacT				ymfI	yhhA
yghG	rspB	yneE	rmf	ugpA				ymfJ	yhhM
yhdT	rsxA	yqiI	rph	uidB				ynaK	yidF
yhhQ	rsxB	yraH	rplB	uidR				ynfN	yihF
yiaW	rsxC		rplC	ulaA				yoeG	yiiG
yidG	rsxD		rplD	xanP				yoeH	yjaZ
yigG	sixA		rplI	xanQ				ypdJ	yjbJ
yjbE	slyA		rplP	xylF				ypjI	yjbM
yjdQ	soxS		rplT	xylG				ypjK	yjbS
yjfL	spf		rplV	ybaZ				yqiG	yjeV
yjiJ	stpA		rplX	ycaD				yrdE	yjfK
ylaC	torI		rpmD	ycaM				yrhA	yjfY
yncL	ubiX		rpmH	ycjD					ymgG
yneM	upp		rpmI	ydeM					ymgJ
ynfB	wecG		rpmJ	ydfJ					ymiA
yoaJ	yaiS		rpsB	ydiM					ynbG
yoaK	ybdO		rpsC	ydiN					yncH
yohJ	ybdZ		rpsD	yfdV					yneK
yohP	ybgC		rpsH	ygfI					yobI
ypdK	ybiC		rpsI	yhdZ					yqeK
yqcG	ybiX		rpsJ	yhfA					yqeL
yqiK	ycgG		rpsK	yhhJ					yqfG
yqjE	ydcN		rpsL	yiaM					yqiB
ysaB	yddW		rpsN	yicO					yraI
ytfF	ydeP		rpsQ	yihO					ytfI
	ydiZ		rpsR	yjhF
	yeaJ		rpsU	ynfM
	yedL		rrfB	yphF
	yedW		rrfD	yrbG
	yehL		rrfG	zntA
	yfdE		rrsB	znuA
	ygcU		rrsE
	ygeH		rsmG
	ygeY		rsuA
	ygfM		rttR
	yhbS		selC
	yhbX		serT
	yhjB		serU
	yidL		serW
	yidP		serX
	yieE		shiA
	yieH		sra
	yihG		ssrA
	yihR		tadA
	yjcC		tdcA
	yjfC		tdcR
	yjjN		thrA
	yjjQ		thrT
	yliE		thrU
	yliF		thrW
	ynbB		tnaB
	yobB		tnaC
	ypdC		trmD
	ypdI		trmH
	yraN		trpL
			trpT
			tsaB
			tufA
			tusE
			tynA
			tyrA
			tyrV
			valU
			valW
			valZ
			ydgI
			yejA
			yejE
			ygaH
			ygaZ
			yoeB
